# Supplementary material for: Comparison of obesity and metabolic syndrome prevalence using fat mass index, body mass index and percentage body fat
Source: PLoS One. 2021 Jan 14;16(1):e0245436. doi: 10.1371/journal.pone.0245436 (PMC7808627; doi:10.1371/journal.pone.0245436)
Supplement: S1 Appendix — (XLSX) [file pone.0245436.s001.xlsx]

## Sheet: Sheet1
LAW#	HT	HT2	BMI	Age	WC	TB_BMC	TBM	TB_ST	TB_FAT	FMI	PBF	TB_LEAN	ARMS_BMC	ALMI	ARMS_ST	ARMS_FAT	ARMS_LEAN	LEGS_BMC	LEGS_ST	LEGS_FAT	LEGS_LEAN	TRUNK_ST	TRUNK_FAT	TRUNK_LEAN	DM	LIPID	HT	MET SYN		LEGEND
4036183	164	2.6896	22.8712	41.4278	76	2608.47	61.5145	58906	20565	7.64612	0.334312	38341	335.58	6.23814	5222	1253.6	3968.4	958.72	22411	9601.3	12809.7	27512	8728.1	18783.9	0	1	0	0		HT	Height
4009073	161.5	2.60823	31.5766	41.7194	90	2876	82.359	79483	41976.8	16.094	0.509681	37506.2	335.613	5.97169	10568	6052.4	4515.6	1059.38	25784	14724.1	11059.9	38556	19738.8	18817.2	0	1	0	0		HT2	Height squared
4085121	160	2.56	19.5957	41.9222	68	2385.9	50.1649	47779	7759.6	3.03109	0.154682	40019.4	294.354	6.42762	4660	495.4	4164.6	809.535	16018	3727.9	12290.1	23461	3156.1	20304.9	0	0	0	0		BMI	Body Mass Index
4037186	163.5	2.67322	28.8471	42.0056	96.5	2655.72	77.1147	74459	33029.9	12.3558	0.428322	41429.1	369.83	6.77339	10812	5917.1	4894.9	961.784	22182	8970.1	13211.9	37404	16731.8	20672.2	0	1	0	0		WC	Waist Circumference
4029169	156	2.4336	36.0197	42.0333	98	2453.62	87.6576	85204	38136	15.6706	0.435056	47068	306.332	7.98858	9132	4187.6	4944.4	951.793	28331	13834.4	14496.6	43770	19069.3	24700.7	0	1	0	0		TB_BMC	Total Body Bone Mineral Content
4061495	168	2.8224	25.1457	42.0944	84	2405.19	70.9712	68566	28046.9	9.93725	0.395187	40519.1	303.385	6.58769	7214	2517.2	4696.8	923.889	24722	10825.7	13896.3	32964	13724.5	19239.5	0	1	0	0		TBM	Total Body Mass
4097261	156.5	2.44923	28.273	42.0944	87	2423.9	69.2469	66823	29204.1	11.9238	0.421739	37618.9	346.55	6.54358	9831	5129.9	4701.1	885.508	20414	9088.4	11325.6	32744	13854.9	18889.1	0	1	0	0		TB_ST	Total Body Soft Tissue Mass
4019099	171	2.9241	25.5742	42.1083	90	3099.39	74.7814	71682	25372.1	8.67689	0.339284	46309.9	370.083	7.09179	8208	3214.3	4993.7	1235.66	24396	8652.6	15743.4	35137	12774.3	22362.7	0	1	0	0		TB_FAT	Total Body Fat Mass
4116003	161	2.5921	46.1316	42.1111	110	2768.78	119.578	116809	70914.7	27.358	0.593042	45894.3	280.228	7.64558	11133	6675.9	4457.1	1216.41	44896	29535	15361	56963	33241.1	23721.9	0	1	0	0		FMI	Fat Mass Index
4073388	160	2.56	22	42.1222	86	2567	57.2	54633	26002	10	0.27	28631	307	6.3	4876	1631	3245	945.8	21345	8580	12765	25647	7546	18101.5	0	1	0	0		PBF	Percentage Body Fat
4122023	158	2.4964	23.2155	42.2139	76	2478.29	57.9553	55477	17653.2	7.07146	0.3046	37823.8	394.765	6.75869	6995	2168.9	4826.1	879.716	18135	6088.7	12046.3	26625	8425.2	18199.8	0	0	0	0		TB_LEAN	Total Body Lean Mass
4028168	169	2.8561	18.9588	42.3778	71.5	2825.36	54.1484	51323	14023.7	4.91009	0.258987	37299.3	361.816	5.54791	5531	1448.8	4082.2	972.592	16181	4417.8	11763.2	26159	7514.9	18644.1	0	0	0	0		ARMS_BMC	Arms Bone Mineral Content
4058490	161	2.5921	26.9665	42.4333	81	2775.83	69.8998	67124	28801.1	11.1111	0.412034	38322.9	350.17	6.80498	8170	3383.7	4786.3	1092.26	24377	11524.1	12852.9	30447	12891.1	17555.9	0	1	0	0		ALMI	Appendicular Lean Mass Index
4084120	163.5	2.67322	27.4693	42.5694	91	2206.59	73.4316	71225	33359.4	12.4791	0.454292	37865.6	300.047	5.92816	8851	4519.9	4331.1	856.352	22365	10848.8	11516.2	36210	16892.8	19317.2	0	1	0	0		ARMS_ST	Arms Soft Tissue Mass
4011081	158	2.4964	23.5816	42.5861	75	2374.11	58.8691	56495	21961.2	8.79715	0.373051	34533.8	308.044	5.88031	6778	2972.3	3805.7	842.956	19142	8268.1	10873.9	26947	9924.3	17022.7	0	0	0	0		ARMS_FAT	Arms Fat Mass
4048461	170	2.89	28.7525	42.8639	92	2836.84	83.0948	80258	39178	13.5564	0.471485	41080	326.632	5.97702	8397	3966.1	4430.9	1197.41	30388	17545.3	12842.7	37297	16538.6	20758.4	0	1	0	0		ARMS_LEAN	Arms Lean Mass
4007064	170	2.89	24.7472	43.0083	83.5	2683.44	71.5194	68836	28428.2	9.83675	0.397489	40407.8	310.48	5.94069	6969	2781.3	4187.7	1082.59	24205	11224.1	12980.9	34144	13692.3	20451.7	0	1	0	0		LEGS_BMC	Legs Bone Mineral Content
4096255	170	2.89	27.1944	43.0389	82	2924.67	78.5917	75667	31100.9	10.7616	0.395728	44566.1	390.566	7.1864	7137	2194.9	4942.1	1229.5	31004	15177.4	15826.6	34170	13016.1	21153.9	0	1	0	0		LEGS_ST	Legs Soft Tissue Mass
4017094	154	2.3716	25.9187	43.0639	82	2143.71	61.4687	59325	25775.4	10.8684	0.419326	33549.6	268.541	6.04946	6640	2999.6	3640.4	762.948	18845	8138.5	10706.5	30547	13769.1	16777.9	0	1	1	0		LEGS_FAT	Legs Fat Mass
4083119	155	2.4025	19.1004	43.1611	81.5	1929.68	45.8887	43959	13682.5	5.69511	0.298167	30276.5	262.054	5.16961	4098	1122.6	2975.4	698.255	15697	6252.4	9444.6	21037	5905.7	15131.3	0	1	0	0		LEGS_LEAN	Legs Lean Mass
4081113	171.5	2.94123	20.1587	43.1667	73	2438.13	59.2911	56853	15035.7	5.11205	0.253591	41817.3	317.475	6.20282	5886	1781	4105	1049.3	22342	8203.1	14138.9	24640	4541.2	20098.8	0	0	0	0		TRUNK_ST	Trunk Soft Tissue Mass
4043452	151	2.2801	18.9211	43.2667	61	1788.03	43.142	41354	11047.9	4.84536	0.256082	30306.1	226.605	5.80505	4270	805.6	3464.4	610.616	14327	4555.3	9771.7	19008	5120.2	13887.8	0	0	0	0		TRUNK_FAT	Trunk Fat Mass
4015089	167	2.7889	26.327	43.4583	94	2510.36	73.4234	70913	30731.3	11.0191	0.418549	40181.7	308.762	5.95167	7389	3330.3	4058.7	892.717	22112	9572.1	12539.9	37875	16743.5	21131.5	0	1	0	0		TRUNK_LEAN	Trunk Lean Mass
4001055	162.5	2.64062	25.6944	43.4861	82.5	2618.25	67.8493	65231	25784.5	9.76454	0.380026	39446.5	382.873	6.94392	8551	3295.6	5255.4	953.978	21186	8105.1	13080.9	32066	13489.4	18576.6	0	0	1	0		DM	Diabetes Mellitus
4076399	161.5	2.60823	17.5303	43.65	63	1863.84	45.7228	43859	13061.7	5.00789	0.285671	30797.3	208.965	4.95391	3628	542	3086	618.363	15379	5544.1	9834.9	21226	6533	14693	0	0	0	0		HT	Hypertension
4005063	168.25	2.83081	25.6658	43.6917	79.5	2486.02	72.655	70169	31923.8	11.2773	0.439389	38245.2	292.538	6.26595	8990	4917.1	4072.9	991.192	26196	12531.2	13664.8	31072	13518	17554	0	1	0	0		LIPID	Dyslipidemia
4109287	162	2.6244	20.6949	43.7333	64	2656.68	54.3117	51655	12892.1	4.9124	0.237373	38762.9	294.125	6.26116	4300	773.3	3526.7	1019.79	19846	6940.9	12905.1	23963	4623.8	19339.2	0	0	0	0		MET SYN	Metabolic Syndrome
4050468	172	2.9584	26.1034	43.825	84	3031.41	77.2244	74193	25289.4	8.54834	0.327479	48903.6	390.927	7.35739	7440	2182.4	5257.6	1197.54	25846	9337.5	16508.5	37101	13137.5	23963.5	0	1	0	0		0	absent
4003062	154.5	2.38702	20.7129	43.8306	70	2478.13	49.4421	46964	15737	6.59273	0.318291	31227	329.158	5.43032	5199	1521.1	3677.9	865.6	16671	7386.6	9284.4	21855	6027.5	15827.5	0	0	0	0		1	present
4110289	167	2.7889	19.5001	44.1361	68	2279.8	54.3838	52104	18202	6.52659	0.334695	33902	323.865	5.24866	5023	1396.9	3626.1	883.936	18364	7352.1	11011.9	25243	8819.4	16423.6	0	0	0	0
4094101	174	3.0276	30.7897	44.2056	104	2818.94	93.2189	90400	42280.8	13.9651	0.453564	48119.2	296.251	6.76595	10536	5587.2	4948.8	1164.64	27931	12395.2	15535.8	47896	23024.5	24871.5	0	1	0	0
4087123	176	3.0976	23.3577	44.2194	78	2760.89	72.3529	69592	23055.9	7.44315	0.318659	46536.1	373.844	6.57393	7215	2412.1	4802.9	1111.12	24257	8696.5	15560.5	34458	11205.1	23252.9	0	0	0	0
4101266	150	2.25	22.486	44.225	51.5	1933.48	50.5935	48660	16901	7.51156	0.334055	31759	241.086	6.21933	4924	1444	3480	638.81	17330	6816.5	10513.5	22814	7930.9	14883.1	0	0	0	0
4078105	157.5	2.48062	26.2201	44.2444	74.5	2609.26	65.0423	62433	26970.3	10.8724	0.414658	35462.7	359.638	6.8367	9107	5140.4	3966.6	990.608	22557	9564.3	12992.7	27503	11551	15952	0	0	0	0
4033178	155	2.4025	24.6756	44.2833	82	2498.09	59.2831	56785	20888.7	8.69457	0.352355	35896.3	326.609	6.42814	7175	3082.4	4092.6	858.58	18619	7268	11351	27301	9682.8	17618.2	0	1	0	0
4014086	157	2.4649	22.9507	44.3583	82	2262.17	56.5712	54309	17700.6	7.18106	0.312891	36600.4	270.85	7.00118	5841	2164.4	3676.6	760.444	18059	4478.4	13580.6	27300	10143.3	18215.7	0	1	0	0
4077147	165	2.7225	22.7282	44.4028	82	2424.64	61.8776	59453	20325	7.46556	0.328471	39128	362.723	6.80279	8147	3220.1	4926.9	889.288	19745	6151.3	13593.7	27875	9953.9	17921.1	0	0	0	0
4090129	167.5	2.80563	19.0261	44.4222	66	2406.96	53.38	50973	7287.4	2.59742	0.136519	43685.6	350.41	6.72916	5953	812.1	5140.9	843.817	17122	3383.4	13738.6	24136	2843.8	21292.2	0	0	0	0
4013080	160	2.56	21.3851	44.4417	71	2282.8	54.7458	52463	13898.1	5.42895	0.253866	38564.9	261.123	6.14711	4584	1014.5	3569.5	815.072	18230	6062.9	12167.1	25853	6056.6	19796.4	0	0	0	0
4105281	165	2.7225	24.5427	44.5111	76	2759.41	66.8174	64058	25358	9.31423	0.379512	38700	371.842	5.8641	7888	2870.2	5017.8	901.158	20476	9528.8	10947.2	31745	12174.4	19570.6	0	0	0	0
4012083	173	2.9929	19.7592	44.6028	68	2508.31	59.1373	56629	14172.9	4.73551	0.239661	42456.1	311.188	6.27468	5556	1428.4	4127.6	940.515	20899	6247.1	14651.9	26336	5894.3	20441.7	0	0	0	0
4041196	158.5	2.51222	20.3326	44.7972	78	2028.07	51.0801	49052	17825.3	7.09542	0.348968	31226.7	230.836	5.08545	4574	1452.5	3121.5	686.96	15524	5869.7	9654.3	25545	9876.2	15668.8	0	0	0	0
4064283	163	2.6569	22.7388	44.8639	72	2397.84	60.4148	58017	22964.3	8.64327	0.38011	35052.7	326.251	5.82118	7708	3887.6	3820.4	846.377	19891	8245.1	11645.9	26927	10191.8	16735.2	0	0	0	0
4082114	161	2.5921	32.3444	44.9167	99.5	2365.93	83.8399	81474	39343.3	15.1782	0.469267	42130.7	270.175	6.62471	11118	6447.2	4670.8	887.192	23189	10687.9	12501.1	43330	21103.8	22226.2	0	0	1	0
4004060	165	2.7225	22.8096	45.1944	77	2695.2	62.0992	59404	22245.1	8.17084	0.358219	37158.9	330.018	5.96635	6804	3251.9	3552.1	1000.45	20368	7676.7	12691.3	28428	10690.6	17737.4	0	0	0	0
4120018	165	2.7225	20.6412	45.2056	69	2194.62	56.1956	54001	15550.1	5.7117	0.276714	38450.9	268.264	6.36393	5217	1217.6	3999.4	771.519	19808	6481.6	13326.4	25162	7196.2	17965.8	0	0	0	0
4121029	165.5	2.73902	30.8135	45.2889	100	2367.97	84.399	82031	40415.8	14.7555	0.478866	41615.2	235.531	6.52805	8333	4345.2	3987.8	1076.24	26645	12752.3	13892.7	43460	21784.9	21675.1	0	1	0	0
4056481	163	2.6569	24.8889	45.3417	78	2460.32	66.1273	63667	28570.5	10.7533	0.432053	35096.5	326.1	6.07106	7149	2817.3	4331.7	949.926	23057	11258.5	11798.5	29847	13463.7	16383.3	0	0	0	0
4040194	165	2.7225	23.1544	45.4111	80	2443.81	63.0378	60594	21444.7	7.87684	0.340188	39149.3	320.184	6.61348	7965	3232.3	4732.7	938.645	20978	7705.5	13272.5	28064	9756.9	18307.1	0	1	0	0
4053471	164	2.6896	23.2812	45.4139	75	2000.13	62.6171	60617	20197	7.5093	0.322548	40420	258.69	6.95118	6371	1715	4656	791.109	23255	9215.1	14039.9	27109	8567.2	18541.8	0	0	0	0
4025165	159	2.5281	30.5713	45.4722	93	2703.29	77.2873	74584	33617.2	13.2974	0.434964	40966.8	318.989	7.20185	8740	4316.5	4423.5	1050.4	25422	11638.5	13783.5	36498	16561.6	19936.4	0	1	0	0
4086122	165.5	2.73902	22.349	45.5167	72	2130.58	61.2146	59084	21868.2	7.98394	0.357238	37215.8	287.224	6.0113	6845	2531.9	4313.1	775.045	20541	8389	12152	28088	10089.7	17998.3	1	0	0	0
4068372	165	2.7225	22.2124	45.5194	71	2344.24	60.4732	58129	19636.5	7.21267	0.324714	38492.5	282.915	6.38259	5344	1330.9	4013.1	881.609	21087	7723.5	13363.5	27850	9640	18210	0	0	0	0
4074392	168	2.8224	19.9578	45.5389	70	2830.87	56.3289	53498	15689.6	5.55896	0.278536	37808.4	317.288	5.53766	4071	708	3363	1081.3	17826	5559.5	12266.5	28093	8988.3	19104.7	0	0	0	0
4103278	171.5	2.94123	22.733	45.675	78	2274.78	66.8628	64588	23421.3	7.96311	0.350289	41166.7	288.899	6.15322	6416	1931.2	4484.8	866.21	23942	10328.8	13613.2	30548	10417.3	20130.7	0	0	0	0
4034179	169.5	2.87303	23.8965	45.6889	74	2752.28	68.6553	65903	23721.5	8.25663	0.345516	42181.5	319.517	6.67161	6248	2361.1	3886.9	1082.37	24795	9514.2	15280.8	31425	11065.5	20359.5	0	0	0	0
4108285	157.5	2.48062	36.9818	45.8	110	2622.02	91.738	89116	43551.8	17.5568	0.474741	45564.2	202.485	7.34138	6453	2856.7	3596.3	1128.45	31547	16932.1	14614.9	47026	22487	24539	1	1	1	1
4008069	169	2.8561	23.5393	45.95	86	2629.64	67.2306	64601	26402.2	9.24414	0.392711	38198.8	315.903	5.93631	7731	3867.4	3863.6	994.682	22322	9230.9	13091.1	30868	12487.3	18380.7	0	0	0	0
4063352	177	3.1329	35.3663	45.975	99	2613.01	110.799	108186	60114.2	19.188	0.542552	48071.8	295.594	6.70915	9578	4772	4806	1122.97	40578	24364.9	16213.1	54068	29649.2	24418.8	1	1	0	0
4114299	163	2.6569	23.7032	46.0111	72	2743.09	62.9771	60234	20563.6	7.7397	0.326525	39670.4	341.039	6.20148	5629	1476.4	4152.6	972.089	21640	9315.9	12324.1	29429	9071.8	20357.2	0	0	0	0
4002058	161	2.5921	33.8913	46.2222	101	2324.56	87.8496	85525	42509.7	16.3997	0.483892	43015.3	275.654	7.01643	7785	3351.2	4433.8	931.502	30755	17001.5	13753.5	43123	21060.6	22062.4	0	1	1	0
4049463	164.5	2.70602	29.6272	46.25	99	2358.97	80.172	77813	39750.6	14.6897	0.495817	38062.4	303.26	5.87888	8208	4114.9	4093.1	895.451	27559	15743.7	11815.3	37960	18553.7	19406.3	0	1	0	0
4067369	175	3.0625	22.5461	46.3	77	3045.36	69.0474	66002	22404.4	7.31572	0.324479	43597.6	458.791	6.13525	7606	2207.2	5398.8	1125.93	20863	7472.6	13390.4	33543	11728	21815	0	0	1	0
4093145	172	2.9584	26.4661	46.3333	90	2767.27	78.2973	75530	31683.9	10.7098	0.404662	43846.1	376.226	5.93527	8872	4245.9	4626.1	973.127	21354	8421.2	12932.8	41016	17455.1	23560.9	0	1	0	0
4066365	170	2.89	22.4556	46.525	70	2607.75	64.8967	62289	24458	8.46298	0.376876	37831	371.258	6.29779	8436	4017.7	4418.3	1033.71	25462	11679.7	13782.3	24935	8048.8	16886.2	0	0	0	0
4055479	171	2.9241	23.361	46.5389	72	3064.8	68.3098	65245	27348	9.35262	0.400353	37897	339.095	5.48757	6272	2056.2	4215.8	1136.65	23964	12133.6	11830.4	31091	12394.3	18696.7	0	0	1	0
4022175	164	2.6896	32.2161	46.5694	96	2700.4	86.6484	83948	43387.4	16.1315	0.500729	40560.6	330.661	6.2864	9387	4895.8	4491.2	1080.67	27277	14860.3	12416.7	43149	22296.9	20852.1	0	1	0	0
4047460	160	2.56	31.8255	46.6	89	2702.2	81.4732	78771	34766.1	13.5805	0.426718	44004.9	332.131	6.9809	8163	3216.1	4946.9	1095.93	25739	12814.8	12924.2	41149	17473.4	23675.6	0	1	0	0
4035184	168	2.8224	33.4265	46.6556	101	2523.02	94.343	91820	45286.3	16.0453	0.480017	46533.7	265.794	6.31852	9570	5113	4457	1031.4	29262	15885.6	13376.4	49376	23114.1	26261.9	0	1	0	0
4079111	163.5	2.67322	25.382	46.6639	82.5	2396.72	67.8517	65455	24380.1	9.12011	0.359314	41074.9	333.69	6.43829	7452	2831.7	4620.3	867.7	20432	7841.3	12590.7	33529	12737.6	20791.4	0	0	0	0
4080112	165	2.7225	18.2606	46.7028	68	2331.35	49.7143	47383	12038.5	4.42185	0.242153	35344.5	302.884	5.4303	4647	1164.2	3482.8	845.783	16123	4821.8	11301.2	23380	5694.2	17685.8	0	0	0	0
4100265	168.5	2.83922	43.2806	46.7611	130	2697.4	122.883	120186	59384.2	20.9156	0.483256	59333	414.25	12.7645	10685	6001	16719.3	1447.84	40252	20729.9	19522.1	65372	30034.8	27892.2	1	1	1	1
4118013	175	3.0625	21.173	46.8333	68	2477.41	64.8424	62365	21074.5	6.88147	0.325011	41290.5	320.771	5.4527	6805	2301.2	4503.8	855.006	18974	6778.9	12195.1	32853	11163.7	21689.3	0	0	0	0
4026176	165	2.7225	28.3512	46.8778	80	2639.18	77.1862	74547	35715.8	13.1188	0.462723	38831.2	336.122	6.21491	10101	5536.9	4564.1	961.193	25253	12897	12356	35341	16416.8	18924.2	0	0	0	0
4091136	161	2.5921	19.4412	46.8833	69	2273.43	50.3934	48120	14387.7	5.5506	0.285507	33732.3	305.312	5.56051	4855	1256.8	3598.2	795.631	15584	4768.8	10815.2	24558	7906.4	16651.6	1	0	0	0
4124025	161	2.5921	20.4876	47.1444	63	2367.94	53.1059	50738	12520.2	4.83014	0.235759	38217.8	287.399	6.75614	5917	941.7	4975.3	815.447	18981	6443.7	12537.3	22387	4649.2	17737.8	0	0	0	0
4126169	163	2.6569	23.4596	47.1778	77	2295.89	62.3299	60034	22589.4	8.50216	0.362417	37444.6	276.393	6.06756	7009	3024.8	3984.2	793.34	19076	6939.3	12136.7	30306	11724.8	18581.2	0	0	0	0
6016174	151.5	2.29522	29.8985	47.2833	94	1591.72	68.6237	67032	30638	13.3486	0.446464	36394	175.368	6.75149	7576	3770.6	3805.4	617.053	22811	11120.2	11690.8	33061	14611.4	18449.6	0	0	0	0
4030173	164	2.6896	20.0341	47.2889	76	2620.81	53.8838	51263	12594.4	4.68263	0.233733	38668.6	364.322	6.23163	5183	1191.2	3991.8	955.386	17823	5054.2	12768.8	24823	5867.8	18955.2	0	0	0	0
4112294	165.5	2.73902	18.1496	47.6361	65	2351.15	49.7121	47361	8582.6	3.13345	0.172646	38778.4	333.824	5.49674	4885	620.3	4264.7	930.939	14880	4089	10791	24140	3473.7	20666.3	0	0	0	0
4024159	172.5	2.97562	22.196	47.6806	73	2554.01	66.047	63493	25558.1	8.58915	0.386968	37934.9	358.779	5.7315	8349	3475.4	4873.6	920.412	22251	10069.8	12181.2	29174	10917.6	18256.4	0	0	0	0
4075393	157	2.4649	23.5856	47.7333	80	2066.25	58.1362	56070	20157.3	8.17774	0.346725	35912.7	328.708	6.65374	7463	2916.6	4546.4	733.384	18009	6154.6	11854.4	26966	10331.6	16634.4	0	0	1	0
4106283	163	2.6569	23.1489	47.7556	72.5	2536.3	61.5043	58968	21765.6	8.1921	0.353887	37202.4	324.727	5.93534	6511	2304.2	4206.8	909.283	21389	9826.2	11562.8	27240	8975.4	18264.6	0	0	0	0
4027167	162	2.6244	42.3874	47.9056	122	2786.56	111.242	108455	59054.5	22.5021	0.530867	49400.5	271.11	8.73472	23739	16126.1	7612.9	1216.54	32387	17076.5	15310.5	48402	24412.2	23989.8	0	1	0	0
4052484	170	2.89	21.2463	47.9389	72	2319.73	61.4017	59082	20271	7.01419	0.330137	38811	311.599	5.76661	6166	1519.3	4646.7	878.275	20211	8192.2	12018.8	28894	9862.3	19031.7	0	0	0	0
4021166	159	2.5281	36.2747	47.9528	105	2431.99	91.706	89274	42867.8	16.9565	0.467448	46406.2	258.592	7.34326	11581	6739.8	4841.2	999.456	26388	12664.7	13723.3	47048	21930.2	25117.8	0	1	0	0
4045456	170	2.89	25.0024	48.0722	79	2934.97	72.257	69322	29581.7	10.2359	0.409396	39740.3	372.224	6.31429	7405	2388.5	5016.5	1127.29	26573	13341.2	13231.8	31223	12860.2	18362.8	0	0	0	0
4039192	157	2.4649	17.7766	48.4944	63	1718.6	43.8176	42099	9411.5	3.81821	0.214788	32687.5	252.967	4.96219	3781	730.7	3050.3	635.052	13440	4259	9181	21194	3826.4	17367.6	0	0	0	0
4104280	160.5	2.57603	23.3173	48.5333	79	1905.87	60.0659	58160	22735.4	8.82577	0.378508	35424.6	235.975	5.60255	5681	2002	3679	737.266	19048	8294.7	10753.3	30107	11361.3	18745.7	0	0	1	0
4044453	165.5	2.73902	21.8345	48.5361	68	2690.32	59.8053	57115	15899.2	5.80469	0.265849	41215.8	365.559	6.68851	6129	1252.1	4876.9	947.208	20513	7069.9	13443.1	26474	6902	19572	0	0	0	0
4117008	162	2.6244	29.1402	48.5778	85	2502.43	76.4754	73973	36365.2	13.8566	0.475515	37607.8	278.452	5.9148	7427	3362.9	4064.1	911.374	25221	13762.3	11458.7	37453	18243.6	19209.4	0	0	0	0
4059472	168	2.8224	20.061	48.6417	63	2646.28	56.6203	53974	19169.4	6.79188	0.338561	34804.6	349.925	5.03904	5611	2816	2795	938.2	19551	8123.8	11427.2	25350	7697.7	17652.3	0	0	0	0
4098262	164	2.6896	19.9569	48.6694	73	2670.14	53.6761	51006	13814.9	5.13641	0.257375	37191.1	298.885	5.59321	4522	1080.8	3441.2	863.908	16713	5110.7	11602.3	26251	7228.7	19022.3	0	0	0	0
4006059	158.5	2.51222	38.2321	48.7083	106	2451.6	96.0476	93596	45714.6	18.1969	0.475958	47881.4	294.958	7.62623	13636	7758.2	5877.8	1046.4	28101	14820	13281	47535	21630.6	25904.4	1	1	0	1
4070379	163	2.6569	25.7788	48.8333	72	2805.8	68.4918	65686	28303.8	10.6529	0.413244	37382.2	310.72	5.96989	6771	2978.9	3792.1	1021	23988	11918.7	12069.3	30930	12500.5	18429.5	0	0	0	0
4051467	169.5	2.87303	26	48.8833	80	2768	75.4	72632	20300	7	0.27	52332	276.7	6.1	7435	4190	3245	823	24356	10010	14346	37564	14356	23208	0	0	0	0
4088126	164.5	2.70602	25.7474	48.8861	80	2751.13	69.6731	66922	29241.5	10.8061	0.419695	37680.5	369.41	6.25589	8044	3388.3	4655.7	985.266	21555	9282.1	12272.9	33288	15565.1	17722.9	0	0	0	0
4123024	156.5	2.44923	25.3001	49.0194	78	2174.74	61.9657	59791	30584.9	12.4876	0.493578	29206.1	249.605	5.34618	6515	2921.3	3593.7	869.54	22742	13241.7	9500.3	27156	13418.8	13737.2	0	0	1	0
4060489	173	2.9929	23.4698	49.0278	77	2653.64	70.2426	67589	26080.9	8.71426	0.371297	41508.1	320.129	5.53931	5866	1661.6	4204.4	999.054	22223	9848.8	12374.2	35831	13692.3	22138.7	0	0	0	0
4115001	166	2.7556	25.4188	49.15	72	2273.04	70.044	67771	33690.6	12.2262	0.480992	34080.4	257.959	5.21879	6039	2538.7	3500.3	832.219	26251	15370.4	10880.6	31868	14786.7	17081.3	0	0	1	0
4038151	162	2.6244	32.8241	49.1667	100	2327.59	86.1436	83816	35061.2	13.3597	0.407009	48754.8	348.503	6.9542	11600	6018.1	5581.9	952.214	22180	9511.3	12668.7	45683	18000.4	27682.6	0	0	1	0
4023160	168.5	2.83922	39.3648	49.1889	118	2821.65	111.766	108944	55204.4	19.4435	0.49393	53739.6	305.731	8.6406	15824	9667.9	6156.1	1249.02	37704	19327.5	18376.5	51367	24830.7	26536.3	0	0	1	0
4089127	164	2.6896	29.9093	49.3028	89	2725.1	80.4441	77719	30629.2	11.388	0.380751	47089.8	356.646	7.36095	10066	4864.6	5201.4	1132.57	23064	8467.4	14596.6	40617	16301.9	24315.1	0	0	0	0
4062500	155	2.4025	22.055	49.5194	67	2008.23	52.9872	50979	14636.6	6.09224	0.276229	36342.4	288.137	6.49032	5416	1188.7	4227.3	736.946	17543	6177.3	11365.7	24795	6675.2	18119.8	0	0	0	0
4111291	167.5	2.80563	25.3853	49.5778	79	2624.77	71.2218	68597	27613.5	9.84219	0.387712	40983.5	316.661	6.16405	6369	2190.4	4178.6	1003.43	23517	10401.6	13115.4	35017	14230.8	20786.2	0	0	0	0
4069375	160.5	2.57603	32.6616	49.5889	100	2189	84.137	81948	40056.2	15.5496	0.476083	41891.8	284.684	6.68134	9225	4888.1	4336.9	848.631	23982	11107.6	12874.4	45244	22786.1	22457.9	1	1	1	1
4107284	158	2.4964	33.8814	49.7583	101	2628.48	84.5815	81953	31560.8	12.6425	0.373141	50392.2	298.775	8.03629	8101	2927	5174	1026.28	25391	10503.2	14887.8	44896	17206.5	27689.5	0	0	0	0
4092143	178.25	3.17731	24.6766	49.8083	84	2632.24	78.4052	75773	31723	9.98424	0.404603	44050	319.309	6.09192	8707	4212.5	4494.5	1056.04	26384	11522.6	14861.4	36802	15045	21757	0	0	0	0
4057488	166.5	2.77223	22.6424	49.8639	69	2955.72	62.7697	59814	21517	7.76164	0.342793	38297	319.851	5.82132	5396	1421.2	3974.8	986.38	21719	9555.8	12163.2	28626	9759.8	18866.2	0	0	0	0
4099264	163	2.6569	35.3321	49.8889	95	2591.74	93.8737	91282	40909.4	15.3974	0.435792	50372.6	272.862	7.39426	8347	3964.2	4382.8	1090.05	32204	16941	15263	46800	18924.8	27875.2	0	0	0	0
4113295	159	2.5281	35.004	49.9111	97	2661.64	88.4936	85832	41936.5	16.5881	0.473893	43895.5	335.463	7.07013	9723	4849.5	4873.5	1012.71	27711	14710.5	13000.5	44614	21185.7	23428.3	0	1	0	0
4102269	163	2.6569	25.0258	49.9139	83	2317.93	66.4909	64173	28223.2	10.6226	0.424467	35949.8	294.262	5.47826	6680	2743.1	3936.9	832.436	19638	9019.7	10618.3	34089	15398.3	18690.7	0	0	1	0
4046177	178	3.1684	22.4458	49.9167	78	2920.13	71.1171	68197	23547.9	7.43211	0.331114	44649.1	357.304	6.03702	6293	2172.4	4120.6	1130.66	23640	8632.9	15007.1	34445	11972	22473	0	0	0	0
4071381	155	2.4025	25.8155	49.9167	70	2330.71	62.0217	59691	19479.4	8.10797	0.314074	40211.6	299.222	7.17823	6150	1934.3	4215.7	814.054	20679	7649	13030	29143	9205.9	19937.1	0	0	0	0
4010076	157	2.4649	22.8988	49.9167	75	2116.14	56.4431	54327	22093.5	8.96324	0.391429	32233.5	241.644	5.35815	5267	2419.6	2847.4	812.638	18755	8395.1	10359.9	26758	10217.1	16540.9	0	0	0	0
4016093	170	2.89	26.3148	49.9167	93	2645.66	76.0497	73404	29301.8	10.139	0.385298	44102.2	320.697	6.22076	7959	3372.5	4586.5	1000.98	23403	10011.5	13391.5	37919	14804.1	23114.9	0	1	0	0
4018097	168	2.8224	23.9854	49.9167	83	2520.41	67.6964	65176	29370.3	10.4061	0.433853	35805.7	313.666	5.91057	8430	4143.5	4286.5	1065.68	25224	12828.5	12395.5	27781	11545	16236	0	0	0	0
4065363	156.5	2.44923	27.3306	49.9167	85	2459.76	66.9388	64479	29462.4	12.0293	0.44014	35016.6	376.877	6.71808	9504	4484.8	5019.2	790.583	20937	9502.1	11434.9	30264	14291.4	15972.6	0	0	0	0
4020100	158.5	2.51222	29.419	49.9167	83	2450.09	73.9071	71457	33011.4	13.1403	0.446661	38445.6	298.183	6.54695	8111	3934	4177	911.18	23051	10780.6	12270.4	36690	17351.4	19338.6	0	0	0	0
4042199	151	2.2801	29.9081	49.9167	89	2285.39	68.1934	65908	33022.9	14.4831	0.484254	32885.1	258.489	5.93737	7973	4422.5	3550.5	863.247	21364	11376.7	9987.3	32964	16009.2	16954.8	0	0	1	0
4054476	175.5	3.08003	42.3354	49.9167	118	3328.14	130.394	127066	65122.6	21.1435	0.499429	61943.4	436.707	8.81223	15001	7960.2	7040.8	1758.19	52579	32477.9	20101.1	54941	23081.2	31859.8	1	0	1	1
4072385	171.5	2.94123	19.6385	50.1	70	2074.2	57.7612	55687	15765.5	5.36018	0.272943	39921.5	302.317	5.59723	6146	1670	4476	801.356	17086	5099.3	11986.7	28565	8126.3	20438.7	0	0	1	0
4119017	160	2.56	29.9131	50.1	90	2359.49	76.5775	74218	27564.7	10.7675	0.359958	46653.3	335.561	7.9452	9131	3211	5920	935.253	23427	9007.3	14419.7	37630	14238.8	23391.2	0	1	0	0
4125205	157	2.4649	29.7582	50.1	92	2265.95	73.351	71085	32781	13.2991	0.446906	38304	262.338	6.78445	8251	3833.7	4417.3	919.979	24737	12431.3	12305.7	34680	15484.9	19195.1	0	1	0	0
5079140	173	2.9929	22.3371	50.4139	75	2911.67	66.8527	63941	25089.4	8.38297	0.375294	38851.6	383.886	5.89605	7490	3048	4442	1114.59	23660	10455.7	13204.3	29057	10815.9	18241.1	0	0	0	0
5122234	156	2.4336	21.2723	50.5167	68	2450.34	51.7683	49318	12853	5.28148	0.248279	36465	294.035	5.98545	4891	1303.1	3587.9	770.62	14777	3798.7	10978.3	25473	7187.2	18285.8	0	0	0	0
5111043	166	2.7556	36.6174	50.6167	99	2975.04	100.903	97928	44839	16.272	0.444377	53089	383.865	8.65594	11462	4957.3	6504.7	1218.32	34935	17587.4	17347.6	47952	21359.8	26592.2	0	1	0	0
5085253	160	2.56	40.9061	50.65	98	2886.67	104.72	101833	57441.2	22.438	0.548523	44391.8	237.097	8.09164	7502	4023.2	3478.8	1299.32	43464	26228.2	17235.8	47434	25856.9	21577.1	1	1	1	1
5081144	170	2.89	20.5135	50.6833	71	2637.02	59.284	56647	18013.3	6.23298	0.303847	38633.7	278.043	5.73931	4417	817.8	3599.2	1048.41	21699	8711.6	12987.4	26809	7814.8	18994.2	0	0	0	0
5087256	168	2.8224	33.2577	50.8417	106	2644.55	93.8666	91222	41800.8	14.8104	0.445322	49421.2	309.421	6.44161	9291	4528.5	4762.5	1089.73	26921	13502.7	13418.3	50598	22189.5	28408.5	1	1	1	1
5049355	166	2.7556	40.489	50.9139	121	2363.47	111.571	109208	56100	20.3585	0.502817	53108	227.089	7.33289	11162	6698.6	4463.4	1180.44	35656	19912.9	15743.1	57804	27368.2	30435.8	0	1	1	1
5070110	162.5	2.64062	30.5936	50.95	91	2642.16	80.7862	78144	36640.3	13.8756	0.453547	41503.7	316.058	6.62002	8517	3965.1	4551.9	1012.05	25280	12350.9	12929.1	40724	19125.5	21598.5	0	1	0	0
5075133	163	2.6569	26.0057	50.9972	79	2680.56	69.0946	66414	31130.6	11.7169	0.450551	35283.4	317.887	5.79397	6480	2554.6	3925.4	938.802	24059	12590.4	11468.6	31916	14798.1	17117.9	0	1	0	0
5125245	162.5	2.64062	22.0198	51.2111	70	2076.08	58.1461	56070	19302.4	7.30978	0.331964	36767.6	340.856	6.23212	8199	3626.3	4572.7	725.214	19411	7527	11884	24844	7402.8	17441.2	0	0	0	0
5098298	159.5	2.54402	24.8476	51.3028	78	2332.96	63.213	60880	19901.6	7.82288	0.314834	40978.4	272.58	6.84632	5954	1733.1	4220.9	891.35	20705	7508.7	13196.3	30496	9752.4	20743.6	0	0	1	0
5086254	168	2.8224	24.8058	51.4556	74	2637.8	70.0118	67374	27507.7	9.74621	0.392901	39866.3	335.431	6.04209	7698	3169.3	4528.7	1002.73	21792	9267.5	12524.5	34017	13998	20019	0	0	0	0
5101010	170	2.89	22.2173	51.4889	70	2718.93	64.2079	61489	23664.9	8.18855	0.368567	37824.1	291.168	5.72986	5620	1588.9	4031.1	1044.75	24182	11653.8	12528.2	27800	9579.1	18220.9	0	0	0	0
5062386	165	2.7225	22.7028	51.5472	82	2249.26	61.8083	59559	25492.8	9.36375	0.41245	34066.2	274.144	4.85642	5783	2489.8	3293.2	780.7	17804	7875.6	9928.4	32154	13805.5	18348.5	0	0	1	0
5046351	160.5	2.57603	30.2362	51.5806	89	2552.33	77.8893	75337	34155.3	13.2589	0.438511	41181.7	267.81	6.75281	6122	2058.8	4063.2	1035.67	25872	12539.8	13332.2	39448	18462.5	20985.5	0	0	1	0
5027197	158	2.4964	28.0156	51.6833	83	2729.04	69.938	67209	27182.4	10.8886	0.388664	40026.6	332.646	6.34125	6876	2871.9	4004.1	968.498	22450	10623.8	11826.2	33879	12865	21014	0	1	0	0
5126469	161	2.5921	26.5466	51.7028	83	2678.4	68.8114	66133	27946.9	10.7816	0.406138	38186.1	344.367	6.43173	7157	2932	4225	1066.27	23606	11159.3	12446.7	31827	13039.6	18787.4	0	1	1	0
5119219	159.5	2.54402	21.4353	51.7278	62.5	1947.93	54.5319	52584	18807.9	7.39297	0.344897	33776.1	260.978	5.84829	5398	1987.4	3410.6	722.876	21019	9551.4	11467.6	22443	6572.2	15870.8	0	0	0	0
5110039	160	2.56	26.5202	52.0917	88	2478.83	67.8918	65413	28116.8	10.9831	0.414141	37296.2	286.546	6.51465	7102	2545	4557	848.741	22191	10070.5	12120.5	32100	14368.1	17731.9	0	0	1	0
5024189	159.5	2.54402	23.1567	52.1361	75	2131.15	58.9111	56780	22453.9	8.82613	0.381149	34326.1	282.352	5.52054	6219	2508.1	3710.9	818.196	18201	7867.5	10333.5	28766	11139.5	17626.5	0	1	0	0
5091274	165	2.7225	34.5917	52.5361	104	2772.79	94.1758	91403	43540.4	15.9928	0.462331	47862.6	286.001	7.53539	7962	3537.4	4424.6	1188.59	33298	17207.5	16090.5	46105	21361.5	24743.5	0	1	0	0
5121232	153	2.3409	21.2304	52.7583	73	1855.24	49.6982	47843	16392.8	7.00278	0.329847	31450.2	242.797	5.62369	5117	1967.6	3149.4	691.79	14968	4952.9	10015.1	24220	8470.2	15749.8	0	0	1	0
5099004	164	2.6896	21.1287	53.0611	69	2133.88	56.8279	54694	15558.8	5.7848	0.273788	39135.2	260.184	6.49959	5352	1062.8	4289.2	756.766	20338	7145.9	13192.1	25521	6709.3	18811.7	0	0	0	0
5057377	167	2.7889	26.467	53.1778	81	2663.95	73.814	71150	30562.3	10.9585	0.414045	40587.7	326.443	6.28882	7672	3441.8	4230.2	1033.42	25296	11987.3	13308.7	34471	14264.8	20206.2	0	1	0	0
5117212	164.5	2.70602	15.9121	53.3806	57.5	1820.41	43.0584	41238	7109.3	2.62721	0.165108	34128.7	220.988	5.71539	3905	470.9	3434.1	714.81	15960	3928.1	12031.9	18183	2350.1	15832.9	0	0	0	0
5127501	164	2.6896	32.0209	53.3806	98	2684.46	86.1235	83439	39853	14.8174	0.462743	43586	294.246	7.09273	8580	3919.7	4660.3	1165.93	30346	15929.7	14416.3	40693	18713	21980	0	1	1	0
5044499	176	3.0976	21.5569	53.4222	77	2592.66	66.7747	64182	21850.3	7.05394	0.327224	42331.7	340.124	6.10934	6517	1837.8	4679.2	1045.94	22580	8334.9	14245.1	31104	10766.3	20337.7	0	0	0	0
5095286	167	2.7889	22.2541	53.4306	72.5	2288.57	62.0646	59776	19613.6	7.03274	0.316019	40162.4	332.468	6.24013	6090	1807.9	4282.1	845.295	20656	7535	13121	29409	9397.2	20011.8	0	0	0	0
5029457	166	2.7556	30.0979	53.4917	88	2636.66	82.9377	80301	35848.8	13.0094	0.432238	44452.2	326.372	6.73897	9276	4679.1	4596.9	1061.27	27913	13940	13973	38750	15865.4	22884.6	0	1	0	0
5107034	160	2.56	27.2387	53.55	80	2315.12	69.7311	67416	27777.4	10.8505	0.39835	39638.6	323.801	6.95957	7777	2975.4	4801.6	880.099	24354	11339.1	13014.9	31798	12482.9	19315.1	0	1	0	0
5022187	161	2.5921	35.8268	53.5917	101	2805.54	92.8665	90061	47192.8	18.2064	0.508179	42868.2	319.283	7.57644	16815	10658.4	6156.6	1064.61	28741	15258.7	13482.3	40360	19948.6	20411.4	0	1	0	0
5112202	173	2.9929	30.1501	53.6139	90.5	2739.23	90.2362	87497	42505.5	14.2021	0.471047	44991.5	371.411	6.56093	12764	7382.4	5381.6	1102.93	30520	16265.4	14254.6	39977	17421.4	22555.6	0	1	0	0
5106033	162.5	2.64062	35.6627	53.7278	102	2550.84	94.1718	91621	49492.3	18.7426	0.525553	42128.7	223.579	5.61216	6295	2905.9	3389.1	1045.19	27421	15990.5	11430.5	54036	29233.3	24802.7	0	0	1	0
5019172	166	2.7556	27.7448	53.7611	87	2760.6	76.4536	73693	33493.5	12.1547	0.438089	40199.5	371.467	6.45119	9909	4987.3	4921.7	1041.74	23490	10634.8	12855.2	36188	16590.6	19597.4	0	1	0	0
5033465	167	2.7889	32.1196	53.7611	91	3010.47	89.5785	86568	44347.1	15.9013	0.495064	42220.9	390.718	6.65338	8677	3931	4746	1190.01	33737	19927.4	13809.6	39757	19262.3	20494.7	0	1	0	0
5092276	172	2.9584	25.6933	53.8861	91	2134.01	76.011	73877	34440.5	11.6416	0.453099	39436.5	298.64	5.61635	7139	3159.9	3979.1	918.981	26391	13754.7	12636.3	36618	16455.7	20162.3	1	0	1	1
5059382	165	2.7225	29.6621	53.8889	80	2299.02	80.755	78456	38256.6	14.052	0.473736	40199.4	333.521	6.34395	7664	3212.9	4451.1	910.884	28079	15258.7	12820.3	39321	18850.9	20470.1	0	1	0	0
5031462	162	2.6244	23.0303	53.9083	71	2570.84	60.4408	57870	20976.6	7.99291	0.34706	36893.4	331.031	5.90028	5816	1832.8	3983.2	903.042	20118	8616.5	11501.5	28251	9802.8	18448.2	0	0	0	0
5007068	165.5	2.73902	25.7462	53.9528	86	2559.45	70.5195	67960	29228.6	10.6712	0.414476	38731.4	295.076	5.86848	6940	2514.1	4425.9	941.631	22113	10465	11648	34990	15025.6	19964.4	1	1	0	1
5006071	162.5	2.64062	24.8794	53.975	82	2326.27	65.6973	63371	25045.8	9.4848	0.38123	38325.2	326.807	5.89705	7354	2954.8	4399.2	824.799	19133	7960.3	11172.7	33121	13249.1	19871.9	0	1	0	0
5016098	161	2.5921	30.1261	54.0111	85	2843.82	78.0898	75246	34232	13.2063	0.438367	41014	347.587	6.15177	9563	5216.3	4346.7	995.027	22173	10573.7	11599.3	39489	17312.2	22176.8	0	1	0	0
5036475	166	2.7556	30.2119	54.0389	86	2523.03	83.252	80729	35070.6	12.727	0.421258	45658.4	313.078	6.95718	7874	3199.3	4674.7	1020.49	28541	14044.5	14496.5	40638	16862.9	23775.1	0	1	0	0
5065394	159	2.5281	26.1508	54.0639	83	2336.87	66.1119	63775	30060.5	11.8906	0.454691	33714.5	272.302	5.82295	5727	2386.9	3340.1	897.04	23687	12306.1	11380.9	30861	14552.8	16308.2	0	0	0	0
5073128	152	2.3104	24.0345	54.0722	70	2039.19	55.5292	53490	23754.2	10.2814	0.427779	29735.8	269.538	5.30216	6625	3842.1	2782.9	672.356	17805	8337.8	9467.2	25905	10916	14989	0	0	0	0
5093279	164	2.6896	37.6611	54.0833	109	2791.25	101.293	98502	53370.1	19.8431	0.526887	45131.9	329.155	7.24959	10214	5627.9	4586.1	1135.71	35568	20655.6	14912.4	48654	25602.7	23051.3	0	1	0	0
5116211	157.5	2.48062	32.5106	54.1	90	2108.6	80.6466	78538	41984	16.9248	0.520592	36554	246.144	6.81707	14656	8409.1	6246.9	815.992	21918	11254.3	10663.7	38253	20840.3	17412.7	0	0	1	0
5123236	165.5	2.73902	24.9991	54.1028	79	2681.18	68.4732	65792	24206	8.83745	0.353511	41586	338.248	6.16219	7213	2599.9	4613.1	979.108	21047	8781.7	12265.3	33547	11898.5	21648.5	0	0	0	0
5015087	170	2.89	33.0395	54.1139	103.5	2964.21	95.4842	92520	39796.9	13.7706	0.41679	52723.1	350.674	7.6137	11462	5767.2	5694.8	1253.38	29320	13011.2	16308.8	47647	19751.5	27895.5	0	1	1	1
5128263	158	2.4964	24.2887	54.1556	83	2091.37	60.6344	58543	24169.7	9.68182	0.398614	34373.3	263.46	5.8441	5934	2246.9	3687.1	726.808	19269	8366.9	10902.1	29750	12479.4	17270.6	0	1	0	0
5096290	157	2.4649	26.0629	54.2306	76	2216.38	64.2424	62026	23111.8	9.37636	0.359759	38914.2	285.937	6.7451	6375	1992.4	4382.6	842.209	21439	9195.6	12243.4	30798	11047.6	19750.4	1	1	0	1
5118215	166.5	2.77223	21.8265	54.3028	77.5	2373.91	60.5079	58134	22439.2	8.09429	0.370847	35694.8	304.334	5.46013	6198	2512.2	3685.8	760.944	17640	6189.1	11450.9	30630	12904.2	17725.8	0	0	0	0
5089263	166	2.7556	27.598	54.3278	96	2684.98	76.049	73364	32967	11.9636	0.433497	40397	361.488	6.30766	7904	3330.7	4573.3	1116.61	29489	16680.9	12808.1	32193	11981.4	20211.6	0	1	0	0
5048354	165.5	2.73902	20.3126	54.3694	69	2353.69	55.6367	53283	17645.9	6.4424	0.317163	35637.1	295.314	5.34216	4765	1463.2	3301.8	909.434	19030	7699.5	11330.5	26064	7904	18160	0	0	0	0
5090267	167.5	2.80563	20.027	54.4361	71	2472.2	56.1882	53716	17554.9	6.25704	0.31243	36161.1	285.821	5.24892	4189	1194.5	2994.5	925.086	17790	6058	11732	28170	9611.8	18558.2	0	0	0	0
5074131	164	2.6896	27.9665	54.5667	87	2646.56	75.2186	72572	31663.8	11.7727	0.420957	40908.2	344.032	6.16378	8337	3898.6	4438.4	1014.83	22325	10185.3	12139.7	37946	16508.8	21437.2	0	0	0	0
5061384	162	2.6244	25.6643	54.7028	73	2365.27	67.3533	64988	25852.8	9.85094	0.383839	39135.2	285.627	5.91724	6173	2616.7	3556.3	887.565	20499	8526.1	11972.9	34745	14104.2	20640.8	0	0	1	0
5028455	156	2.4336	23.9683	54.7472	66	2361.19	58.3292	55968	21158.7	8.6944	0.362746	34809.3	271.577	5.9677	5116	1431.1	3684.9	861.036	20103	9264.9	10838.1	27074	9724.1	17349.9	0	0	0	0
5064391	168	2.8224	37.7865	54.8083	114	2472.54	106.649	104176	51348.8	18.1933	0.481477	52827.2	168.854	7.02937	9158	5166.9	3991.1	1203.83	33171	17322.4	15848.6	57358	27037.9	30320.1	0	1	0	0
5105031	164	2.6896	29.7105	54.8389	89	2258.31	79.9093	77651	36854.1	13.7024	0.461199	40796.9	278.122	6.72717	7650	3133.5	4516.5	944.377	28055	14478.1	13576.9	38039	18205.2	19833.8	0	0	0	0
5068108	161	2.5921	28.3089	54.8611	95.5	2576.46	73.3795	70803	34361.9	13.2564	0.468277	36441.1	339.151	6.00197	8264	4062.5	4201.5	1007.88	22539	11182.8	11356.2	36659	18106.5	18552.5	0	0	0	0
5063389	150.5	2.26503	29.456	54.9361	89	2058.49	66.7185	64660	28904.8	12.7614	0.433235	35755.2	289.578	6.54112	7659	3604.9	4054.1	779.82	19109	8347.3	10761.7	34408	15918.9	18489.1	0	1	1	1
5058380	165	2.7225	28.3502	55.0194	88	2532.32	77.1833	74651	36820.9	13.5247	0.477058	37830.1	304.591	5.88107	8064	4045.9	4018.1	954.825	26137	14143.9	11993.1	36668	17401.5	19266.5	0	0	1	0
5100006	162	2.6244	17.3245	55.1028	59	1943.54	45.4665	43523	9879.7	3.76456	0.217296	33643.3	253.932	5.29374	3668	360.6	3307.4	779.706	16858	6272.5	10585.5	19782	2819.6	16962.4	0	0	0	0
5102014	176	3.0976	21.3165	55.1694	79	2776.84	66.0298	63253	21448.6	6.92426	0.324832	41804.4	405.181	6.42691	7386	2350	5036	1157.35	23085	8213	14872	28847	9667.5	19179.5	0	0	0	0
5011051	175	3.0625	29.8393	55.2167	96.5	2586.99	91.383	88796	41909.2	13.6846	0.458611	46886.8	334.796	6.54152	12435	6491.2	5943.8	1041.12	26662	12572.4	14089.6	45543	21323.6	24219.4	0	0	1	0
5005066	161	2.5921	38.5904	55.3083	105	2646.13	100.03	97384	47818	18.4476	0.478036	49566	316.786	8.28066	14431	8480.8	5950.2	1100.54	33548	18033.9	15514.1	45593	19702.5	25890.5	1	0	1	1
5097293	172	2.9584	23.1916	55.3139	83	2515.01	68.61	66095	27226.9	9.20325	0.396836	38868.1	322.714	6.15032	7224	2406.1	4817.9	936.374	23185	9807.8	13377.2	32099	14181.4	17917.6	0	0	0	0
5066400	148.5	2.20522	26.2362	55.3528	75	2111.8	57.8568	55745	20081.7	9.10642	0.347093	35663.3	254.076	6.76316	5449	1832.7	3616.3	743.248	18226	6928	11298	28795	10509.7	18285.3	0	1	1	1
5004065	159.5	2.54402	29.2343	55.3806	86	2638.67	74.3727	71734	31196.2	12.2625	0.419458	40537.8	325.02	6.59785	10072	5255.3	4816.7	958.564	21003	9034.6	11968.4	36858	15881.7	20976.3	0	1	0	0
5094282	166	2.7556	22.1792	55.5083	71.5	2307.12	61.1171	58810	19592.3	7.10999	0.32057	39217.7	265.323	6.01695	5027	1350.3	3676.7	900.366	20561	7657.4	12903.6	29665	9633.1	20031.9	0	0	0	0
5069109	160	2.56	40.9968	55.6917	125	2505.76	104.952	102446	50594.8	19.7636	0.482077	51851.2	275.89	7.89805	12198	6749.4	5448.6	1080	30874	16103.6	14770.4	54994	26127.8	28866.2	0	1	1	1
5038478	154	2.3716	24.6055	55.7056	76	1986.32	58.3543	56368	22744.8	9.59049	0.389771	33623.2	263.74	5.99861	5301	1833.3	3467.7	783.846	19824	9065.4	10758.6	27713	11055.2	16657.8	0	0	1	0
5013091	164.5	2.70602	28.5066	55.7778	88	2773.67	77.1397	74366	34846.7	12.8774	0.451735	39519.3	348.069	6.16609	9313	5070.6	4242.4	1073.07	24861	12417.8	12443.2	36247	16274.6	19972.4	0	0	0	0
5009090	163	2.6569	22.4786	55.8306	77	2300.41	59.7234	57423	20203.2	7.60405	0.338279	37219.8	276.126	5.81418	5035	1427.7	3607.3	902.7	19795	7954.6	11840.4	29173	10135.3	19037.7	0	1	1	1
5108037	158.75	2.52016	28.4866	55.9333	90	2321.78	71.7908	69469	26235.6	10.4103	0.365445	43233.4	350.194	7.59965	8822	3610.4	5211.6	915.191	22129	8188.3	13940.7	34872	13383	21489	0	0	0	0
5067107	153.5	2.35622	33.3815	55.9806	90	2094.32	78.6543	76560	39785.7	16.8854	0.50583	36774.3	264.076	6.59984	10307	5786.1	4520.9	811.107	24902	13872.2	11029.8	37515	19062.3	18452.7	0	0	0	0
5082148	168	2.8224	28.3971	56.0472	84	2178.03	80.148	77970	36258.6	12.8467	0.452395	41711.4	245.845	5.40473	7629	3759	3870	883.806	22902	11517.7	11384.3	43123	19408.4	23714.6	0	1	1	1
5008074	170	2.89	17.4341	56.05	68	2306.5	50.3845	48078	12261.9	4.24287	0.243367	35816.1	302.352	5.21114	4471	832.9	3638.1	917.593	17934	6511.9	11422.1	22124	4244.7	17879.3	0	0	0	0
5012078	164	2.6896	28.6121	56.1361	92	2662.99	76.955	74292	35065.9	13.0376	0.455668	39226.1	323.091	5.40125	6468	2568.2	3899.8	941.734	21833	11205.6	10627.4	41960	20351.3	21608.7	0	0	0	0
5054370	167	2.7889	24.2703	56.4139	75	2271.41	67.6874	65416	27204.9	9.75471	0.40192	38211.1	282.497	5.95665	6165	2285.8	3879.2	897.315	24399	11665.7	12733.3	31144	12165.6	18978.4	0	0	0	0
5037477	169.5	2.87303	24.0135	56.4778	81	2567.27	68.9913	66424	24997.8	8.70086	0.362333	41426.2	326.932	6.39918	6866	2161.8	4704.2	1022.51	25718	12037.2	13680.8	30159	9981.9	20177.1	0	0	0	0
5060383	172	2.9584	21.426	56.5028	75	3276.68	63.3867	60110	22934.4	7.7523	0.361817	37175.6	398.858	5.49767	6151	1788.4	4362.6	1156.69	20101	8199.3	11901.7	30123	11943.5	18179.5	0	0	0	0
5003061	157.5	2.48062	21.434	56.9167	74	1944.73	53.1697	51225	17032.2	6.86609	0.320336	34192.8	281.681	5.78237	5085	1642.1	3442.9	717.655	16579	5678	10901	26169	8960.2	17208.8	0	0	1	0
5050358	159	2.5281	27.6617	56.9861	82	2374.62	69.9316	67557	32794.4	12.972	0.468949	34762.6	303.291	6.30703	9011	5048.4	3962.6	948.266	23413	11430.8	11982.2	31562	15237.6	16324.4	0	1	0	0
5021185	165	2.7225	28.8956	57.0556	105.5	2216.36	78.6684	76452	33585.5	12.3363	0.426925	42866.5	276.459	6.28768	8079	3902.6	4176.4	897.486	21824	8882.2	12941.8	42104	19359.6	22744.4	0	0	0	0
5113207	160	2.56	32.0198	57.1167	93	2294.77	81.9708	79676	35274.3	13.779	0.430328	44401.7	321.335	7.03785	7875	3029.6	4845.4	887.265	25295	12123.5	13171.5	42592	18950	23642	0	0	0	0
5084252	160.5	2.57603	24.071	57.1361	74	2484.4	62.0074	59523	17006.4	6.6018	0.274264	42516.6	302.165	6.97214	5902	1315.5	4586.5	873.861	20128	6754.1	13373.9	29720	8306.1	21413.9	0	0	0	0
5120231	170	2.89	27.2681	57.3278	90	2532.95	78.805	76272	31737.4	10.9818	0.402734	44534.6	338.788	6.60799	9547	4297.3	5249.7	976.968	24409	10561.6	13847.4	38024	15525.1	22498.9	0	0	0	0
5103015	157	2.4649	31.2139	57.375	92	2242.13	76.9391	74697	35970.6	14.5931	0.46752	38726.4	276.42	6.96414	8567	4346.2	4220.8	922.415	24011	11065.9	12945.1	38569	19214.7	19354.3	0	1	1	1
5047353	151	2.2801	30.0404	57.4389	87	2195.12	68.4951	66300	33015.2	14.4797	0.482008	33284.8	259.286	6.41011	7466	3663.3	3802.7	908.34	25114	14301	10813	30413	14043.9	16369.1	0	0	0	0
5104020	161.5	2.60823	21.3632	57.6778	74	1967.93	55.7199	53752	15372.1	5.8937	0.275882	38379.9	253.07	6.11167	5799	1603.7	4195.3	746.368	17863	6117.7	11745.3	26307	7129.5	19177.5	0	0	0	0
5109038	170	2.89	36.1071	57.6889	104	2780.44	104.349	101569	47018.4	16.2693	0.450586	54550.6	401.796	8.50547	12482	5930	6552	1308.16	41021	22992.2	18028.8	44300	16955.4	27344.6	0	0	1	0
5020181	166	2.7556	28.7418	57.7111	93	2440.93	79.2009	76760	34603.3	12.5574	0.436905	42156.7	280.117	6.57966	7814	3005.6	4808.4	948.891	27574	14251.5	13322.5	37486	16307.5	21178.5	0	0	0	0
5051361	166.5	2.77223	24.377	57.7389	84	2240.64	67.5786	65338	24027.1	8.66708	0.355543	41310.9	331.001	6.7817	7860	2822.6	5037.4	907.446	21241	7478	13763	32455	12734.7	19720.3	0	1	0	0
5045496	167	2.7889	23.668	57.7889	84	2406.66	66.0077	63601	22202.5	7.96102	0.336362	41398.5	319.166	6.45663	6510	2174.6	4335.4	1012.84	21813	8141.5	13671.5	31492	11064.1	20427.9	0	1	0	0
5083251	155.5	2.41803	27.3871	57.8028	90	1923.76	66.2228	64299	27774.3	11.4864	0.419407	36524.7	260.376	6.34146	7251	3041.1	4209.9	790.109	19419	8295.1	11123.9	34174	15516.3	18657.7	0	0	0	0
5080142	158	2.4964	22.3367	57.9972	73	2289.24	55.7612	53472	18699.8	7.49071	0.335355	34772.2	378.244	6.42814	9058	4596.5	4461.5	788.552	17701	6115.3	11585.7	23201	7299.6	15901.4	0	0	1	0
5077138	156	2.4336	22.8685	58.1333	73	2002.88	55.6529	53650	21110.1	8.67443	0.379317	32539.9	253.47	5.67756	4983	1809.1	3173.9	751.798	19067	8424	10643	26029	10089.9	15939.1	0	0	1	0
5002056	159.5	2.54402	18.5334	58.1889	64.5	1837.52	47.1495	45312	9810.3	3.85621	0.208068	35501.7	233.857	5.58776	4036	631.9	3404.1	691.974	15734	4922.7	10811.3	22080	3821.4	18258.6	0	0	0	0
5076134	162.5	2.64062	25.3124	58.2083	81	2123.53	66.8405	64717	25703.3	9.73379	0.384547	39013.7	258.852	6.15343	6118	2343.2	3774.8	816.938	20812	8337.9	12474.1	34046	13793.6	20252.4	0	1	0	0
5072124	162	2.6244	27.0255	58.3	78	3105.85	70.9259	67820	30305.3	11.5475	0.427281	37514.7	363.992	6.09107	7007	3303.1	3703.9	1202.7	23345	11063.5	12281.5	33592	14512.9	19079.1	0	0	1	0
5025193	154	2.3716	32.3842	58.3528	85	2336.33	76.8023	74466	41376	17.4464	0.538734	33090	261.771	5.91824	6692	3181.6	3510.4	917.909	27575	17049.7	10525.3	36890	20065.2	16824.8	0	0	1	0
5055373	166.5	2.77223	31.3287	58.4528	101	2137.14	86.8501	84713	43213.4	15.588	0.497563	41523.6	210.101	5.81648	9710	3972.6	3743.4	948.356	26989	14607.8	12381.2	44298	23412.9	22204.1	0	0	0	0
5078139	162.5	2.64062	20.9251	58.4694	72	2297.42	55.2554	52958	20761.8	7.86246	0.375742	32196.2	296.343	4.93156	5335	2134.6	3200.4	829.758	16714	6892	9822	27590	10733.4	16856.6	0	0	0	0
5030459	165	2.7225	27.9354	58.525	93	2543.14	76.0541	73511	34901.8	12.8198	0.458907	38609.2	309.875	6.16444	7572	2869.6	4702.4	986.294	25176	13095.7	12080.3	36796	17731.2	19064.8	0	0	1	0
5124240	159	2.5281	19.8886	58.65	70	2106.3	50.2803	48174	20123.7	7.96001	0.40023	28050.3	255.55	5.05352	5409	2350.8	3058.2	789.156	17953	8235.4	9717.6	21566	8905.8	12660.2	0	0	0	0
5010096	161	2.5921	26.6301	58.6556	85	2526.81	69.0278	66501	29544.3	11.3978	0.428006	36956.7	297.864	5.61356	7133	3252.5	3880.5	916.284	20791	10120.6	10670.4	34821	15168.2	19652.8	0	0	0	0
5071118	154	2.3716	34.3949	59.2194	84	2459.94	81.5709	79111	36734.2	15.4892	0.450334	42376.8	346.143	8.18435	14755	8798.6	5956.4	1058.26	25776	12322.4	13453.6	34428	14264.4	20163.6	0	0	1	0
5053368	160	2.56	24.2132	59.3667	71	2093.88	61.9859	59892	23257.8	9.08508	0.375211	36634.2	258.517	6.00926	6159	2116.1	4042.9	860.428	20203	8862.2	11340.8	29860	11467	18393	0	1	0	0
5018158	164.25	2.69781	23.2861	59.3917	72	2456.42	62.8214	60365	18573.8	6.88478	0.29566	41791.2	317.221	6.80972	5800	1532.5	4267.5	918.378	21031	6927.2	14103.8	29701	9293.2	20407.8	0	0	0	0
5023188	173.5	3.01023	26.7665	59.4944	72	2466.26	80.5733	78107	31068.3	10.3209	0.385591	47038.7	288.202	6.44351	6894	2637.1	4256.9	1076.64	27688	12548.5	15139.5	39616	14788.9	24827.1	0	1	0	0
5001054	173	2.9929	26.1498	59.5278	93	3020.78	78.2638	75243	32521.6	10.8663	0.415538	42721.4	359.518	6.08183	8848	4091.6	4756.4	1196.01	23444	9998.1	13445.9	38548	16916.5	21631.5	0	0	0	0
5017156	167	2.7889	24.0991	59.6222	80	2170.05	67.21	65040	31777.5	11.3943	0.472809	33262.5	247.806	4.81735	7582	4138	3444	815.208	19632	9640.9	9991.1	33966	16771.2	17194.8	0	0	0	0
5026195	160.5	2.57603	21.8435	59.7639	72.5	2461.35	56.2693	53808	22203.3	8.61921	0.39459	31604.7	295.315	5.16831	6256	2770.8	3485.2	827.312	17310	7481.5	9828.5	26511	11128.2	15382.8	0	0	0	0
5056374	161.5	2.60823	25.9533	59.8667	79	2438.06	67.6921	65254	27209.6	10.4322	0.401961	38044.4	309.968	6.1086	6643	2476.6	4166.4	836.664	19762	7995.8	11766.2	35250	15666.8	19583.2	0	1	1	1
5039482	167	2.7889	23.4732	59.9	70	3297.37	65.4644	62167	24507.7	8.78759	0.374367	37659.3	375.293	5.22356	6438	2209.5	4228.5	1144.73	18628	8288.5	10339.5	33409	13118.9	20290.1	0	0	0	0
6113427	163	2.6569	25.5084	59.9	83	2375.3	67.7733	65398	24944.5	9.38857	0.368058	40453.5	286.757	6.50574	6318	2178.1	4139.9	887.629	21606	8460.8	13145.2	33877	13191.5	20685.5	0	0	0	0
5115210	161.5	2.60823	31.239	59.9	101	2625.31	81.4783	78853	30605.6	11.7343	0.375629	48247.4	392.672	8.03198	9089	3260	5829	1028.68	25171	10050.8	15120.2	40606	16204.7	24401.3	0	1	0	1
6050137	161.5	2.60823	26.0756	59.9	74	2246.04	68.011	65765	32198.5	12.345	0.473431	33566.5	293.408	5.44796	6954	3035.4	3918.6	874.347	24530	14239.1	10290.9	30893	13884.7	17008.3	0	0	0	0
5040486	160	2.56	27.667	59.9	80	2550.48	70.8275	68277	32813.7	12.8179	0.46329	35463.3	292.826	5.89117	6591	2932.4	3658.6	931.2	23635	12212.2	11422.8	34281	16723.6	17557.4	0	0	1	0
6116438	163	2.6569	32.8197	59.9	93	2114.54	87.1985	85084	44578.8	16.7785	0.511233	40505.2	275.859	6.52584	8401	3956.6	4444.4	761.667	30109	17214.9	12894.1	42961	22191.7	20769.3	0	0	0	0
5052366	179	3.2041	28.296	59.9472	88	3220.27	90.6633	87443	39495.8	12.3266	0.435632	47947.2	398.926	6.41213	8998	3645.3	5352.7	1357.47	33288	18095.6	15192.4	40996	16753	24243	0	0	1	0
6094250	154	2.3716	27.827	60.5556	89	2003.52	65.9945	63991	25531.1	10.7653	0.386867	38459.9	230.334	6.71268	6446	2402.2	4043.8	724.471	19817	7941	11876	34038	14013.8	20024.2	0	1	1	0
6040102	159	2.5281	32.4286	60.5944	97	2294.82	81.9828	79688	39998.6	15.8216	0.48789	39689.4	342.217	7.38863	13680	8353.2	5326.8	954.371	25904	12551.6	13352.4	36875	18064	18811	0	1	1	1
6049135	165	2.7225	22.0657	60.7667	79	2502.8	60.0738	57571	19387.8	7.12132	0.322733	38183.2	308.911	6.04922	5559	1747.4	3811.6	1013.16	21819	9161.6	12657.4	26727	7769.4	18957.6	0	1	0	0
6086222	159	2.5281	23.2945	60.7861	73	1973.87	58.8909	56917	22276	8.81136	0.378259	34641	271.312	5.99276	7630	3795.1	3834.9	756.047	18794	7478.6	11315.4	27213	10259	16954	0	0	0	0
6123443	162.5	2.64062	26.9958	60.8583	75	2409.68	71.2857	68876	33034.1	12.51	0.463404	35841.9	297.892	5.90303	7494	3290.6	4203.4	907.2	25570	14185.7	11384.3	32285	14730.1	17554.9	0	0	1	0
6013164	166.5	2.77223	22.8821	60.9111	78	2382.31	63.4343	61052	23908.6	8.62434	0.376903	37143.4	313.172	5.89065	6374	2170.8	4203.2	916.791	22524	10397	12127	28175	10514	17661	0	1	0	0
5041487	157	2.4649	27.245	60.9528	83	1849.15	67.1561	65307	29484.7	11.9618	0.439047	35822.3	197.865	6.12017	5430	1858	3572	793.674	22339	10825.4	11513.6	33970	15644.5	18325.5	0	1	0	0
6103407	170.5	2.90702	30.7769	60.9611	94	2845.15	89.4692	86624	41520.3	14.2827	0.464074	45103.7	372.552	6.37834	8051	3583.6	4467.4	1123.1	31420	17345.4	14074.6	43276	19577.7	23698.3	0	1	0	1
6030498	159	2.5281	35	61.1417	88	2838.59	88.4836	85645	45691	18.0733	0.516378	39954	337.684	7.2204	9834	4905.7	4928.3	1123.36	34416	21090.4	13325.6	37379	18279.9	19099.1	0	1	0	0
5014075	163.75	2.68141	26.1054	61.1861	84.5	2443.12	69.9991	67556	28062.4	10.4656	0.400896	39493.6	292.554	5.94986	7353	3505.4	3847.6	915.042	21461	9354.6	12106.4	34644	14182	20462	0	1	0	0
6122442	162	2.6244	30.9583	61.25	102	2356.04	81.247	78891	38024.5	14.4888	0.468011	40866.5	298.741	6.09526	8386	4255.7	4130.3	876.989	22565	10698.9	11866.1	43999	21761.1	22237.9	0	1	1	1
6063007	154	2.3716	27.8529	61.35	84	2065.02	66.056	63991	29955.8	12.6311	0.453491	34035.2	275.234	5.84816	7110	3355.9	3754.1	767.729	18829	8713.6	10115.4	34148	16368.9	17779.1	0	0	1	0
6085221	163	2.6569	29.4746	61.3722	88	2142.11	78.3111	76169	33495.4	12.6069	0.427722	42673.6	264.907	6.44642	7112	3150.4	3961.6	860.271	27845	14679.1	13165.9	37451	14684	22767	0	0	1	0
6043115	165.5	2.73902	26.5762	61.5444	92	2338.85	72.7928	70454	30351.9	11.0813	0.416963	40102.1	270.475	6.39049	7123	2661.8	4461.2	877.32	20556	7513.5	13042.5	39050	18949.9	20100.1	0	0	1	0
6014170	164	2.6896	28.5047	61.5889	86	2314.33	76.6663	74352	26864.6	9.98833	0.350409	47487.4	348.871	7.64128	11448	5882.1	5565.9	996.744	23999	9012.9	14986.1	35078	11055.6	24022.4	0	1	0	0
6041104	158	2.4964	27.6151	61.5889	95	2359.31	68.9383	66579	27979.3	11.2079	0.40586	38599.7	337.454	6.32851	7924	3858.6	4065.4	874.104	18776	7042.9	11733.1	36440	15932.5	20507.5	0	1	1	1
6101414	168	2.8224	17.586	61.6389	64	1783.75	49.6348	47851	13143.1	4.65671	0.264796	34707.9	152.134	4.5394	3524	901.5	2622.5	597.692	15298	5108.5	10189.5	25125	6170.9	18954.1	0	0	0	0
6027485	165.5	2.73902	21.6268	61.7361	75	2458.25	59.2362	56778	17629.7	6.43649	0.297617	39148.3	329.077	5.7484	5567	1678.2	3888.8	888.156	17502	5645.8	11856.2	29777	9478.9	20298.1	0	1	0	0
6047130	165	2.7225	27.0641	61.8917	87	2443.01	73.682	71239	30460.9	11.1886	0.41341	40778.1	342.505	6.17561	10047	5091.3	4955.7	948.895	20840	8982.6	11857.4	36403	15248.3	21154.7	0	1	0	0
6044116	152	2.3104	22.4437	62.1	79	1854	51.854	50000	16728.2	7.24039	0.322602	33271.8	218.973	6.14327	4817	1421.5	3395.5	747.05	19300	8502.1	10797.9	22679	5991.4	16687.6	0	1	1	1
6068026	161	2.5921	31.7413	62.1361	88	2725.54	82.2765	79551	36217	13.9721	0.440186	43334	340.315	7.29447	8544	3999.4	4544.6	1134.48	29764	15400.6	14363.4	37786	16027.2	21758.8	0	0	1	0
6036387	170	2.89	29.3012	62.1417	84	2468.33	84.6803	82212	36850.4	12.751	0.435171	45361.6	338.228	6.22052	9249	4090.1	4742.9	920.485	26073	12838.6	13234.4	43368	18884.1	23556.9	0	0	1	0
6011154	160	2.56	26.3892	62.1528	78	2285.47	67.5565	65271	26828	10.4797	0.39712	38443	321.382	6.55309	7909	3474	4435	842.275	20281	7940.1	12340.9	33461	14395.1	19065.9	0	1	1	1
6127419	169.5	2.87303	24.6359	62.3472	76	2352.46	70.7795	68427	32995.6	11.4846	0.466175	35431.4	270.677	5.14754	8128	4525.9	3602.1	894.445	25121	13934.1	11186.9	31683	13765.3	17917.7	0	1	0	0
6005077	158.5	2.51222	33.8249	62.4917	102	2444.76	84.9758	82531	40074.1	15.9516	0.471594	42456.9	322.265	7.59168	12367	7620.8	4746.2	953.694	26013	11687.2	14325.8	40134	19289.6	20844.4	0	0	1	0
6019403	152.5	2.32563	20.0138	62.5333	64	1786.63	46.5446	44758	15127	6.50449	0.325	29631	253.09	5.444	4494	1145.8	3348.2	658.218	15256	5943.5	9312.5	21619	7361.7	14257.3	0	0	1	0
6024480	175	3.0625	24.9858	62.5806	81	2814.96	76.519	73704	33122.7	10.8156	0.432869	40581.3	375.481	5.53597	7889	3543.5	4345.5	1145.96	26407	13798.6	12608.4	35575	14718.5	20856.5	0	1	0	0
6110418	160.25	2.56801	25.2037	62.7028	87	2205.26	64.7233	62518	23600.1	9.19005	0.364631	38917.9	273.643	5.35704	5662	2033.6	3628.4	842.835	15547	5418.5	10128.5	37544	15256.4	22287.6	0	0	1	0
6059288	172	2.9584	28.1473	62.7167	82	2648.86	83.2709	80622	35738	12.0802	0.429178	44884	336.458	6.89991	8962	4026	4936	1030.76	29824	14347.3	15476.7	37243	15899.3	21343.7	0	0	1	0
6056272	173	2.9929	35.2959	62.8139	113	2847.98	105.637	102789	50686.7	16.9356	0.47982	52102.3	312.885	7.82626	18302	11651.2	6650.8	1238.73	31472	14699.6	16772.4	49213	22898.5	26314.5	0	1	0	0
6111429	157.5	2.48062	23.4805	62.8556	80	2125.21	58.2462	56121	22214.8	8.95532	0.381395	33906.2	261.253	5.96495	5647	1857.7	3789.3	805.903	17237	6229.5	11007.5	29815	13307.2	16507.8	0	1	1	1
6108439	168	2.8224	26.9717	62.8778	100	2208.79	76.1248	73916	30717.1	10.8833	0.40351	43198.9	270.867	6.29744	7228	3208.1	4019.9	921.874	23780	10026	13754	39315	16790.9	22524.1	0	1	0	0
6022454	164.25	2.69781	28.1296	62.9111	79	2769.15	75.8881	73119	31213.2	11.5698	0.411305	41905.8	393.016	6.92085	9514	4941.3	4572.7	1083.35	25560	11461.6	14098.4	34317	13766.5	20550.5	0	0	0	0
6062297	163.5	2.67322	23.0618	62.925	73	2471.28	61.6493	59178	27819.3	10.4066	0.451251	31358.7	285.142	4.91986	5311	2206.4	3104.6	850.885	21450	11402.7	10047.3	28718	13226.3	15491.7	0	0	0	0
6048132	158.5	2.51222	31.4905	62.9306	93	2257.1	79.1111	76854	36183	14.4028	0.457369	40671	297.855	7.33374	10627	5662.5	4964.5	890.134	24443	10983.5	13459.5	38162	18564.4	19597.6	0	1	0	1
6060292	166.5	2.77223	25.6378	62.9639	80	2642.82	71.0738	68431	28821.3	10.3965	0.405512	39609.7	352.019	6.07422	7994	3594	4400	969.286	21484	9044.9	12439.1	34939	15031	19908	0	1	0	0
6037390	154	2.3716	28.503	62.9861	81	2251.65	67.5976	65346	29468.6	12.4256	0.435941	35877.4	262.943	6.49325	6132	2429.4	3702.6	868.573	22417	10720.2	11696.8	33361	15330.1	18030.9	0	0	0	0
6061296	158	2.4964	26.7774	62.9944	79	2006.18	66.8472	64841	31305	12.5401	0.468307	33536	254.97	5.95902	6926	3091.7	3834.3	791.328	22524	11482.2	11041.8	32214	15979.4	16234.6	0	0	0	0
6090242	164.5	2.70602	20.6101	63.0111	76	2266.58	55.7716	53505	18560.2	6.85884	0.33279	34944.8	304.575	5.48391	4839	1626.9	3212.1	920.779	18822	7194.5	11627.5	26566	9185	17381	0	0	0	0
6017153	162	2.6244	39.2497	63.1361	124	2439.98	103.007	100567	47063.4	17.933	0.456895	53503.6	240.876	8.59358	14962	8955.8	6006.2	1077.69	30339	13792.2	16546.8	50313	22118.9	28194.1	0	1	1	1
6109422	176.5	3.11523	24.4342	63.1611	80	2243.14	76.1181	73875	31867.1	10.2295	0.418653	42007.9	260.32	5.61767	6298	2104.7	4193.3	889.649	27274	13967	13307	36336	14854.2	21481.8	0	0	1	0
6015171	170	2.89	27.817	63.2944	92	2936.03	80.391	77455	28702.5	9.93166	0.357036	48752.5	411.651	7.56581	9896	4020.2	5875.8	1106.86	25830	9840.6	15989.4	36724	13352.6	23371.4	0	0	0	0
6010152	157	2.4649	29.8428	63.3528	100.5	2424.45	73.5594	71135	30761.3	12.4797	0.418183	40373.7	365.278	7.31498	9779	4438.9	5340.1	988.227	21833	9142.4	12690.6	35652	15765.5	19886.5	0	0	1	0
6026491	168	2.8224	28.1104	63.4417	86	2411.93	79.3389	76927	33720	11.9473	0.425012	43207	311.354	6.78982	7547	2924.5	4622.5	1004.31	27711	13169.9	14541.1	37302	16441.8	20860.2	0	0	1	0
6089246	165	2.7225	30.6993	63.4444	90	2615.97	83.579	80963	36910.7	13.5576	0.441627	44052.3	317.333	7.64228	10310	4977.2	5332.8	1082.52	29995	14521.7	15473.3	36873	16401.1	20471.9	0	1	0	0
6054268	168.5	2.83922	20.3278	63.5056	68	2241.23	57.7152	55474	19883.6	7.00318	0.344512	35590.4	286.345	5.42201	5195	1504.1	3690.9	861.979	19799	8095.6	11703.4	26683	9106.7	17576.3	0	0	0	0
6092238	169	2.8561	23.002	63.7389	82	2475.11	65.6961	63221	21694	7.59567	0.330217	41527	318.376	6.07433	6067	2234.2	3832.8	977.759	21406	7889.9	13516.1	31948	10722.9	21225.1	0	1	0	0
6098405	165	2.7225	31.1444	63.8528	85	2868.76	84.7908	81922	38666.4	14.2025	0.456021	43255.6	378.106	6.69837	9045	4451.6	4593.4	1213.95	31428	17785.1	13642.9	37059	14759.1	22299.9	0	1	0	0
6033359	162	2.6244	17.6148	63.8722	63.5	1697.27	46.2283	44531	12007.9	4.57548	0.259752	32523.1	218.255	5.15813	4532	995.5	3536.5	562.607	14829	4828.5	10000.5	21498	5574.7	15923.3	0	0	0	0
6070022	173.5	3.01023	26.2533	63.95	87	3099.38	79.0284	75929	33277.2	11.0547	0.421079	42651.8	393.463	5.96796	7883	3113.7	4769.3	1212.7	27920	14724.4	13195.6	36405	14527.9	21877.1	0	0	0	0
6073041	155.5	2.41803	22.0753	64.0389	68	2064.66	53.3787	51314	16650	6.88578	0.311922	34678	261.622	5.69597	5357	1712.4	3414.6	787.472	16238	5879.6	10358.4	26634	8575.8	18671.2	0	0	0	0
6125309	159.5	2.54402	19.5264	64.1778	61	1848.76	49.6758	47827	15632.7	6.14487	0.314695	32194.3	218.197	5.23572	4129	1020.5	3108.5	710.043	18248	8036.7	10211.3	22207	6024.6	16182.4	0	0	0	0
6028497	167.5	2.80563	24.4741	64.2639	78	2464.03	68.665	66201	22649.3	8.07282	0.329852	43551.7	299.299	7.05333	6758	2225.6	4532.4	996.141	25107	9850.4	15256.6	30419	9867.6	20551.4	0	0	0	0
6009092	162.5	2.64062	24.842	64.375	79	2215.3	65.5983	63383	24452	9.25993	0.372754	38931	289.393	6.38296	7396	2667.3	4728.7	862.643	20981	8854.7	12126.3	31373	12124.4	19248.6	0	0	0	0
6031356	158	2.4964	37.8428	64.4278	94	2453.65	94.4707	92017	51724.5	20.7196	0.547519	40292.5	268.042	6.91652	9131	4969.1	4161.9	1050.65	34537	21432.5	13104.5	44332	23743.7	20588.3	0	0	1	0
6008084	158	2.4964	22.2209	64.4333	70	2049.27	55.4723	53423	18180.8	7.28281	0.327746	35242.2	214.922	5.78008	4895	1904.8	2990.2	768.798	17174	5734.8	11439.2	28237	10111.1	18125.9	0	0	1	0
6077047	143	2.0449	30.9711	64.4361	83	1988.88	63.3329	61344	23421.5	11.4536	0.369816	37922.5	268.522	7.17849	6073	2535	3538	766.946	18032	6890.7	11141.3	33687	13068.5	20618.5	0	0	1	0
6018182	153	2.3409	28.4044	64.45	84	2580.8	66.4918	63911	27576.6	11.7803	0.414737	36334.4	411.894	6.71784	9670	5000.6	4669.4	895.074	18860	7803.6	11056.4	31791	13844.1	17946.9	0	1	1	1
6057273	166.5	2.77223	25.7166	64.625	80	2348.19	71.2922	68944	29583.3	10.6713	0.414958	39360.7	350.939	6.38978	11809	7572.6	4236.4	929.932	22827	9349.5	13477.5	30555	11892.1	18662.9	0	1	0	0
6075045	165.5	2.73902	24.7383	64.6389	84	2147.71	67.7587	65611	24705	9.01963	0.364603	40906	279.84	5.40864	6284	2191.8	4092.2	792.531	16775	6052.8	10722.2	38533	15291.2	23241.8	0	0	1	0
6007082	160.5	2.57603	24.9874	64.7278	79.5	2075.06	64.3681	62293	28553.3	11.0842	0.443594	33739.7	255.654	5.25395	5082	1989.6	3092.4	927.739	23401	12959.1	10441.9	30456	12966.9	17489.1	0	0	1	0
6117424	177	3.1329	24.3741	65.1417	90	2827.69	76.3617	73534	27062.1	8.63804	0.354394	46471.9	364.238	6.16461	7340	2670.3	4669.7	1080.52	21800	7156.6	14643.4	40705	16294.2	24410.8	0	1	1	1
6034367	164	2.6896	32.242	65.1778	104	2486.19	86.7182	84232	36498.2	13.5701	0.420883	47733.8	237.342	6.81707	8140	4009.9	4130.1	980.725	23498	9292.9	14205.1	48560	21761	26799	1	0	1	1
6023474	163	2.6569	22.178	65.1806	77	2355.7	58.9247	56569	22560.8	8.4914	0.382875	34008.2	290.926	5.53039	5821	2287.9	3533.1	916.977	20873	9712.4	11160.6	26104	9694.6	16409.4	0	0	0	0
6120301	170	2.89	22.9998	65.1917	77	2425.31	66.4693	64044	24273.6	8.39917	0.365185	39770.4	309.431	5.50121	5668	1889.9	3778.1	929.023	20413	8292.6	12120.4	34401	13054.5	21346.5	0	1	0	0
6115437	161.5	2.60823	35.5142	65.2111	99	2798.09	92.6291	89831	45149.4	17.3104	0.487421	44681.6	350.427	7.12741	11886	6351.8	5534.2	1114.45	27220	14164.3	13055.7	46480	23061.4	23418.6	1	0	1	1
6025483	163.5	2.67322	24.4848	65.5	76	2158.42	65.4534	63295	24350.8	9.10915	0.372032	38944.2	244.726	6.09994	5643	2027.5	3615.5	899.937	21598	8907	12691	32103	12391.3	19711.7	0	0	0	0
6067019	168	2.8224	29.578	65.5639	91	1929.96	83.481	81551	40095.7	14.2062	0.480298	41455.3	242.165	6.28951	8332	3655	4677	734.814	27216	14141.5	13074.5	42314	21254.5	21059.5	0	1	0	0
6087223	157	2.4649	30.3519	65.6972	88	2256.3	74.8143	72558	34920.6	14.1671	0.466764	37637.4	307.254	6.99955	12976	7594.5	5381.5	866.306	22659	10787.3	11871.7	32959	15356.9	17602.1	0	1	1	1
6112430	167	2.7889	27.5254	65.7056	99	2450.53	76.7655	74315	38569.6	13.8297	0.502434	35745.4	264.931	5.16645	6542	3416.7	3125.3	943.92	26777	15493.6	11283.4	37167	18373.4	18793.6	0	0	1	0
6032357	161	2.5921	31.5926	66.0083	89	2809.16	81.8912	79082	39391.3	15.1967	0.48102	39690.7	325.655	6.5428	8536	4059	4477	1159.33	28224	15741.4	12482.6	38673	18488	20185	1	0	1	1
6095401	158.5	2.51222	28.1683	66.2472	88	2119.23	70.7652	68646	31154.3	12.4011	0.440249	37491.7	250.211	6.27376	6920	2959.9	3960.1	735.149	23227	11426	11801	34776	15599.2	19176.8	0	1	0	0
6064009	150	2.25	27.0431	66.2611	77	2091.05	60.847	58756	30201.3	13.4228	0.496348	28554.7	239.077	4.91316	5651	2929.3	2721.7	774.949	17408	9075.1	8332.9	32749	17306.1	15442.9	0	0	1	0
6069028	175.5	3.08003	30.8929	66.3556	92	2757.05	95.151	92394	47487	15.4177	0.49907	44907	395.471	6.41472	10152	5431.7	4720.3	1127.91	32367	17329.8	15037.2	45921	23199.4	22721.6	0	1	0	0
6004072	168	2.8224	23.6649	66.3778	81	2276.79	66.7918	64515	25409.8	9.00291	0.380433	39105.2	253.118	5.34945	5618	1851.3	3766.7	873.153	20763	9431.4	11331.6	34741	13361.2	21379.8	0	0	0	0
6053260	168	2.8224	29.6738	66.4556	97	2534.36	83.7514	81217	36532.3	12.9437	0.436199	44684.7	266.461	6.02647	6726	2928.6	3797.4	1162.62	24057	10845.3	13211.7	46899	21286.1	25612.9	1	0	1	1
6106425	155	2.4025	23.2155	66.4833	68	1818.23	55.7752	53957	23128.2	9.62672	0.414668	30828.8	212.488	5.43193	5435	2182.5	3252.5	674.039	19688	9890.3	9797.7	25275	9962	15313	0	0	0	0
6035378	160	2.56	27.6845	66.4889	94	1930.3	70.8723	68942	29299.8	11.4452	0.413417	39642.2	268.394	6.28137	5998	2058.1	3939.9	794.116	22299	10158.6	12140.4	36973	16248.7	20724.3	0	0	1	0
6029494	169	2.8561	24.6043	66.4972	80	2228.22	70.2722	68044	29807.1	10.4363	0.424166	38236.9	238.461	5.11817	5436	2131.4	3304.6	852.127	21141	9827.6	11313.4	37595	16754.5	20840.5	0	0	1	0
6012162	163.5	2.67322	20.2899	66.5111	73.5	2029.55	54.2395	52210	17353	6.49141	0.319933	34857	294.237	5.96186	7056	2706.8	4349.2	812.284	18238	6649.8	11588.2	23590	7404	16186	0	1	0	0
6066016	170	2.89	26.2905	66.5861	85	2157.48	75.9795	73822	23998.1	8.30384	0.31585	49823.9	291.138	7.44623	7819	2703.9	5115.1	987.104	25461	9056.5	16404.5	37208	11694.4	25513.6	0	1	0	0
6107426	165	2.7225	21.6939	66.6333	69	2249.59	59.0616	56812	21725	7.9798	0.367836	35087	270.493	5.74883	6027	2057.6	3969.4	868.126	20231	8549.2	11681.8	27017	10197.6	16819.4	0	0	0	0
6002412	167	2.7889	24.0662	66.6444	76	2850.2	67.1182	64268	27475.9	9.85188	0.409366	36792.1	341.512	5.73724	6421	2531.8	3889.2	1010.55	21642	9530.6	12111.4	32105	14259	17846	0	0	1	0
6055271	159.5	2.54402	31.3775	66.6972	89	2401.11	79.8251	77424	38151.2	14.9964	0.477935	39272.8	210.131	6.36208	6889	3020.5	3868.5	972.478	26906	14589.2	12316.8	39692	19196.4	20495.6	0	1	0	1
6102416	162	2.6244	23.3815	66.8028	78	2270.48	61.3625	59092	22071	8.40992	0.359682	37021	236.502	6.16156	5647	2075.3	3571.7	948.145	21301	8702.3	12598.7	28614	10253	18361	0	0	0	0
6121313	160.5	2.57603	26.3549	66.8028	89	2467.94	67.8909	65423	27124	10.5294	0.399523	38299	279.536	6.23631	5328	1795.8	3532.2	1050.06	22927	10394.3	12532.7	33630	13986.5	19643.5	0	1	0	0
6118306	165	2.7225	25.2836	66.8278	82	2179.56	68.8346	66655	28469.7	10.4572	0.413596	38185.3	239.196	6.02332	5710	2096	3614	862.236	24818	12033.5	12784.5	32442	13163.2	19278.8	0	0	1	0
6046125	156	2.4336	26.1907	66.8472	84.5	2141.62	63.7376	61596	26906.8	11.0564	0.422149	34689.2	287.377	6.08962	6910	3168.1	3741.9	777.157	20148	9070.2	11077.8	31470	14039	17431	0	0	1	0
6052146	150.5	2.26503	25.971	66.9056	78	1598.86	58.8249	57226	27589.4	12.1806	0.469009	29636.6	193.841	5.3663	7096	4096.8	2999.2	650.019	18075	8919.4	9155.6	28788	13606.3	15181.7	0	1	0	0
6104316	155	2.4025	20.3184	66.9083	70	1521.91	48.8149	47293	12396.5	5.15983	0.253949	34896.5	218.291	6.66373	4933	1211.1	3721.9	540.871	18289	6001.3	12287.7	20660	4787.4	15872.6	0	0	1	0
6058275	168.5	2.83922	23.8984	67.0083	83	2348	67.853	65505	26007.9	9.16021	0.383298	38357.8	324.6	6.09353	7565	3495.9	4303.5	968	21430	8432.6	12997.4	32596	12901.4	1845.8	0	1	0	0
6105421	163.25	2.66506	24.8549	67.2667	86	2222.73	66.2397	64017	24034.5	9.01838	0.362841	39982.5	328.581	6.37075	7374	3018.6	4355.4	838.521	18934	6311	12623	34187	13443.6	20743.4	0	0	1	0
6097408	162.5	2.64062	32.0363	67.2944	95	2300.97	84.596	82295	38017.7	14.3972	0.449403	44277.3	305.099	7.01042	9509	4449.3	5059.7	939.899	26176	12723.8	13452.2	42920	19702.9	23217.1	0	1	0	0
6003070	156	2.4336	28.1085	67.3583	85	2022.94	68.4049	66382	33395	13.7225	0.488196	32987	253.065	6.08374	10449	6372.1	4076.9	787.585	21309	10580.5	10728.5	31197	15340.2	15856.8	0	0	0	0
6042106	155	2.4025	29.4903	67.6667	96	2201.51	70.8505	68649	31002.1	12.9041	0.437571	37646.9	311.742	6.73873	8768	3994.1	4773.9	793.945	21135	9719.1	11415.9	34696	16042.4	18653.6	0	0	0	0
6096180	171.5	2.94123	25.939	67.6861	83	2100.52	76.2925	74192	31835.8	10.824	0.417286	42356.2	329.635	6.52548	9835	4859.7	4975.3	800.997	27118	12900.4	14217.6	33358	13056.8	20301.2	0	1	1	1
6119433	172.5	2.97562	33.6325	67.8528	98	3221.65	100.078	96856	50274.9	16.8956	0.502359	46581.1	358.624	6.17709	9027	4443.6	4583.4	1381.73	34181	20383.7	13797.3	49812	24320.8	25491.2	0	0	1	0
6088228	167	2.7889	24.595	67.8778	83	2529.05	68.5931	66064	29544.7	10.5937	0.430724	36519.3	307.674	5.9858	7187	2883.9	4303.1	1024.82	25538	13147.3	12390.7	29833	12449.8	17383.2	0	0	0	0
6083209	153	2.3409	30.6452	68.0083	89.5	1881.26	71.7373	69856	35218.1	15.0447	0.490932	34637.9	194.883	6.65688	6041	2921.7	3119.3	765.481	27287	14823.2	12463.8	33596	16574.6	17021.4	0	1	0	0
6091243	149	2.2201	29.3936	68.0278	89	1741.82	65.2568	63515	30121.4	13.5676	0.461582	34139.6	212.406	7.48399	6422	2831.9	3519.1	638.176	22157	9060.9	13096.1	31094	16684.5	17920.5	0	1	0	0
6079049	164	2.6896	26.4401	68.2417	83	2266.43	71.1134	68847	34434.1	12.8027	0.484214	34412.9	235.216	5.37928	5798	2442.8	3355.2	854.769	24593	13480.1	11112.9	35012	17394.1	17617.9	0	1	1	1
6039396	156	2.4336	24.6215	68.2694	79	1767.8	59.9188	58151	25684.3	10.554	0.428652	32466.7	231.707	5.5581	6779	3148.1	3630.9	652.752	17677	7781.7	9895.3	30395	13872.8	16522.2	0	0	0	0
6071030	156	2.4336	31.8179	68.5528	99	2061.1	77.4321	75371	37411.2	15.3728	0.483148	37959.8	215.183	6.66149	6755	3165	3590	779.327	26286	13664.6	12621.4	38382	19266	19116	0	1	0	1
6084218	160	2.56	29.3613	68.7083	93	1998.95	75.165	73166	36338.3	14.1946	0.483447	36827.7	228.176	6.07141	7702	3820.1	3881.9	812.531	25008	13347.1	11660.9	36585	17880.3	18704.7	0	1	0	0
6074040	164	2.6896	28.2188	68.8806	80	2808.25	75.8972	73089	32288.3	12.0049	0.425421	40800.7	356.015	6.393	8005	3516.5	4488.5	1071.33	25559	12852.9	12706.1	35912	14918.7	20993.3	0	0	1	0
6124325	161.25	2.60016	26.9293	68.9194	82	2151.35	70.0204	67869	28814.9	11.082	0.411522	39054.1	260.032	6.04052	6399	2470.5	3928.5	886.037	21345	9567.2	11777.8	36325	15809.1	20515.9	0	1	1	1
6006079	155	2.4025	34.2211	69.1	101	2218.29	82.2163	79998	33396.2	13.9006	0.406199	46601.8	295.925	8.07272	10730	5207.8	5522.2	791.12	22957	9084.5	13872.5	42282	18209.2	24072.8	0	1	1	1
6072035	162.5	2.64062	29.522	69.1167	90	2287.64	77.9566	75669	35485.4	13.4383	0.455194	40183.6	249.076	6.57829	7198	3028.3	4169.7	967.738	27651	14449.9	13201.1	37077	16920.8	20156.2	0	1	1	1
6081203	164.5	2.70602	23.136	69.1833	84	2169.65	62.6067	60437	20253.1	7.48445	0.323498	40183.9	284.493	5.92814	5824	1789.7	4034.3	835.033	17845	5837.6	12007.4	33093	11640.1	21452.9	0	0	0	0
6065012	160.5	2.57603	30.5039	69.225	86	2449.76	78.5788	76129	36552.9	14.1897	0.465175	39576.1	309.016	6.74097	8125	3535.9	4589.1	1029.95	29326	16550.2	12775.8	34986	15542.6	19443.4	0	1	0	0
6001088	160.5	2.57603	23.4249	69.2667	77.5	1920.08	60.3431	58423	20970	8.14045	0.347513	37453	218.001	5.65522	6032	2321.9	3710.1	701.755	17384	6526.1	10857.9	31118	11290.6	19827.4	0	0	1	0
6082208	163.5	2.67322	26.112	69.2667	87.5	2410.15	69.8032	67393	29172.6	10.9129	0.417927	38220.4	318.541	5.99665	7532	3409.7	4122.3	1001.54	19862	7953.9	11908.1	36334	16539.4	19794.6	0	1	1	1
6093249	167	2.7889	24.5887	69.3667	84	2482.48	68.5755	66093	27196.1	9.75155	0.396586	38896.9	337.286	5.92119	6960	2990.7	3969.3	991.461	21910	9365.7	12544.3	33849	14045.8	19803.2	0	0	1	1
6045117	152.5	2.32563	21.5281	69.4167	72	1993.39	50.0664	48073	18526.8	7.96637	0.370045	29546.2	252.766	5.44262	5795	2338.2	3456.8	707.349	15623	6422.3	9200.7	23224	8821.4	14402.6	0	0	0	0
6080435	143.5	2.05923	32.4192	69.7611	89	1398.48	66.7585	65360	29615.7	14.382	0.443625	35744.3	169.376	7.27638	7087	3029.6	4057.4	517.908	20907	9980.7	10926.3	33880	15445.7	18434.3	0	1	1	1
6100404	155	2.4025	31.7656	69.8	86	1902.81	76.3168	74414	34100.1	14.1936	0.446823	40313.9	245.756	7.16154	8016	3617.7	4398.3	817.549	27438	14630.7	12807.3	35303	14862.6	20440.4	0	1	1	1
6051141	156.5	2.44923	19.9392	69.8306	65	1613.62	48.8356	47222	14106.4	5.75954	0.288855	33115.6	216.09	5.46279	5068	1765.4	3302.6	608.266	14442	4365	10077	24043	7302.8	16740.2	0	0	0	0
6099406	149	2.2201	21.9442	69.9	66	1688.3	48.7183	47030	17315.1	7.79924	0.355413	29714.9	221.873	5.50723	5116	1869.3	3246.7	646.907	15986	7006.1	8979.9	22808	7843	14965	0	0	1	0
6129442	155	2.4025	26.1736	69.9	76	1886.07	62.8821	60996	22834.8	9.5046	0.363137	38161.2	210.542	6.47188	5416	1661.7	3754.3	718.786	21784	9989.6	11794.4	30028	10369.7	19658.3	0	0	0	0
6038395	166	2.7556	24.5439	69.9	86	1850.17	67.6332	65783	30106.4	10.9255	0.445142	35676.6	232.723	5.11301	6236	2790	3446	681.09	21054	10410.6	10643.4	34825	16096.7	18728.3	0	0	1	0
6126503	162.5	2.64062	26.3348	69.9	84	2557.3	69.5403	66983	30877.5	11.6933	0.444023	36105.5	314.796	5.71796	6708	2853	3855	978.766	21630	10386	11244	34788	16424.4	18363.6	0	1	1	1
6021200	159	2.5281	26.0405	69.9	79	2042.99	65.833	63790	30916.1	12.229	0.469614	32873.9	334.979	5.58257	11237	6385.3	4851.7	648.879	18903	9641.4	9261.6	29920	13705	16215	0	0	1	0
7062052	152	2.3104	32.2784	69.9	108	1863.96	74.576	72712	32106.2	13.8964	0.430517	40605.8	255.689	7.18854	8229	3605.4	4623.6	680.369	20927	8942.2	11984.8	40307	18571.7	21735.3	1	0	1	1
7123348	154	2.3716	35.757	69.9	99	2355.26	84.8013	82446	39742.5	16.7577	0.468655	42703.5	253.838	7.75582	7573	3149.1	4423.9	936.843	29675	15705.2	13969.8	41083	19234.8	21848.2	0	0	1	0
6078048	167	2.7889	34.1421	69.9	106	2961.89	95.2189	92257	48147.1	17.2638	0.505647	44109.9	365.126	6.86629	10501	5442.5	5058.5	1265.98	30710	16619.1	14090.9	46577	24526.8	22050.2	0	1	1	1
7107324	160.5	2.57603	19.8557	69.9194	64	1509.78	51.1488	49639	11068.9	4.29689	0.216406	38570.1	181.742	6.28352	4586	628	3958	518.873	16967	4738.5	12228.5	24401	5316.2	19084.8	0	0	0	0
7039213	161	2.5921	28.9571	70.45	98	2406.82	75.0598	72653	34360.8	13.256	0.457779	38292.2	292.601	6.34972	10339	5949.5	4389.5	892.379	22266	10196.4	12069.6	36111	16993.9	19117.1	0	0	1	0
7054241	158	2.4964	18.7633	70.6944	66	1777.6	46.8406	45063	14099.6	5.64797	0.301012	30963.4	207.864	5.35683	3998	847.4	3150.6	648.095	16235	6012.8	10222.2	21527	6790.1	14736.9	0	1	0	0
7118346	158	2.4964	32.1601	70.7972	101	2321.6	80.2846	77963	38925	15.5925	0.484838	39038	235.109	6.75781	6798	2868.7	3929.3	894.851	26870	13929.1	12940.9	40639	21012.9	19626.1	0	0	1	0
7067431	165	2.7225	24.0435	70.8972	76	2733.5	65.4585	62725	20695.3	7.60158	0.316159	42029.7	380.33	6.73014	6661	1884.1	4776.9	1050.12	21056	7510.1	13545.9	31638	10578.9	21059.1	0	1	0	0
7014360	156	2.4336	26.0331	70.925	76	2153.1	63.3541	61201	24620	10.1167	0.388609	36581	243.417	6.12364	5873	2245.1	3627.9	813.766	22213	10938.4	11274.6	29625	10694.8	18930.2	0	0	1	0
7032032	167	2.7889	19.2798	70.9306	85	1624.44	53.7694	52145	14911.5	5.34673	0.277323	37233.5	202.985	5.83481	4967	1779	3188	651.403	19985	6900.3	13084.7	23720	5543.5	18176.5	0	1	0	0
7122347	164.5	2.70602	23.0763	70.9528	74	2163.95	62.445	60281	23522.3	8.69257	0.376689	36758.7	248.447	5.45594	5860	2416.1	3443.9	855.245	18778	7458	11320	32011	12847.6	19163.4	0	1	0	0
7006155	166	2.7556	34.0022	70.9528	110	2321.58	93.6966	91375	45354.2	16.4589	0.484054	46020.8	278.086	6.85676	12058	6898	5160	930.685	27434	13699.5	13734.5	47624	23394.7	24229.3	0	0	1	0
7124343	155	2.4025	27.3784	70.9917	80	1709.57	65.7766	64067	27135.6	11.2947	0.412542	36931.4	201.867	5.96891	6842	3375.1	3466.9	677.259	21510	10636.6	10873.4	32007	12244	19763	0	1	0	0
7112350	158.5	2.51222	25.5004	71.0417	79	2072.7	64.0627	61990	25536.5	10.1649	0.398617	36453.5	280.264	5.97291	6305	2520.4	3784.6	784.616	19644	8423.3	11220.7	32187	13649.2	18537.8	0	0	1	0
7119342	173.5	3.01023	19.4013	71.1667	70	2402.2	58.4022	56000	18127.2	6.02188	0.310386	37872.8	245.346	4.6147	4139	828.4	3310.6	941.422	17882	7301.3	10580.7	30418	9323.7	21094.3	0	1	0	0
7005095	156	2.4336	26.353	71.2056	82	2003.61	64.1326	62129	24593.5	10.1058	0.383479	37535.5	264.807	6.74014	8133	3887.3	4245.7	809.714	20336	8178.9	12157.1	29958	11644.9	18313.1	0	1	0	0
7052237	163	2.6569	21.1667	71.2694	70	1861.82	56.2378	54376	17864.8	6.72393	0.317665	36511.2	221.219	5.8817	5571	1851.4	3719.6	720.031	19253	7345.5	11907.5	26162	7940.9	18221.1	0	1	0	0
7108331	154	2.3716	29.9772	71.3806	85	2321.97	71.094	68772	32542	13.7215	0.457732	36230	276.925	6.49726	7269	3486.7	3782.3	964.257	23906	12279.4	11626.6	34042	15601.9	18440.1	0	1	0	0
7018397	165	2.7225	24.2191	71.4694	73	2130.45	65.9365	63806	24489.8	8.99534	0.371415	39316.2	271.13	5.97708	5816	2507	3309	843.424	21572	8608.4	12963.6	32629	12611	20018	0	1	0	0
7078315	146	2.1316	33.5769	71.4778	89	1753.53	71.5725	69819	36625.1	17.182	0.51172	33193.9	150.182	5.82347	5355	2670.1	2684.9	725.648	25503	15774.6	9728.4	35116	17084.2	18031.8	0	1	0	0
7022257	174	3.0276	23.3306	71.4833	88	1998.79	70.6358	68637	28662	9.4669	0.405772	39975	260.645	6.08399	8936	4474.6	4461.4	790.046	22990	9031.5	13958.5	32880	14119.3	18760.7	0	0	1	0
7104329	152.5	2.32563	24.5095	71.5056	74	2224.01	57	54776	21777.9	9.36432	0.382068	32998.1	282.895	5.87249	5697	2040.1	3656.9	785.204	17571	7570.7	10000.3	27821	11355.4	16465.6	0	1	0	0
7068449	169	2.8561	27.0661	71.5167	81	2386.57	77.3036	74917	34836.9	12.1974	0.450651	40080.1	287.857	6.27128	7639	3187	4452	992.101	29010	15550.6	13459.4	34002	14894.4	19107.6	0	1	0	0
7099339	165.5	2.73902	28.9194	71.6417	90	2306.09	79.2111	76905	34836.9	12.7187	0.439798	42068.1	300.891	6.14847	9137	4417.2	4719.8	900.687	21302	9181	12121	42651	20034.1	22616.9	0	0	1	0
7036050	173	2.9929	23.7108	71.675	81	2416.02	70.964	68548	25560.7	8.54045	0.360192	42987.3	365.855	6.44118	8178	3157.8	5020.2	922.792	23546	9288.4	14257.6	32947	12230.8	20716.2	0	1	0	0
7060409	163.5	2.67322	26.403	71.6944	93	2078.24	70.5812	68503	31484.6	11.7778	0.446076	37018.4	266.587	6.03683	7162	2810	4352	895.233	24822	13036.2	11785.8	32857	14647.5	18209.5	1	1	1	1
7109333	167.5	2.80563	32.6004	71.7444	100	2454.4	91.4644	89010	45607	16.2556	0.498631	43403	277.036	6.52233	8451	4112.3	4338.7	988.443	31329	17368.5	13960.5	45264	22800.9	22463.1	0	0	1	0
7092420	160	2.56	24.0171	71.7778	75	1975.85	61.4838	59508	23119.8	9.03117	0.37603	36388.2	216.249	6.29738	5447	1628.5	3818.5	794.905	21023	8720.2	12302.8	29823	11936.5	17886.5	0	1	1	1
7040214	159.5	2.54402	31.0976	71.8556	100	2208.02	79.113	76905	33964.3	13.3506	0.429314	42940.7	286.729	7.53452	9225	4522.8	4702.2	967.86	25987	11521.2	14465.8	37633	16378	21255	0	1	0	0
7016371	160	2.56	23.9106	71.8778	79	2075.12	61.2111	59136	24047.2	9.39344	0.392857	35088.8	229.883	5.83332	5221	1749.9	3471.1	817.648	20456	8993.8	11462.2	30300	12546.3	17753.7	0	1	1	1
7110332	163	2.6569	25.3659	72.1139	75	2692.71	67.3947	64702	27765.7	10.4504	0.411986	36936.3	298.664	5.63047	5942	2188	3754	1015	23956	12750.4	11205.6	31122	11914	19208	0	1	0	0
7035046	155	2.4025	24.7138	72.1222	77	1947.81	59.3748	57427	25087.5	10.4422	0.422528	32339.5	194.425	5.17773	5290	2109.3	3180.7	687.588	18125	8866.2	9258.8	30308	13163.7	17144.3	0	0	1	0
7013473	158	2.4964	23.6787	72.1611	72	1920.53	59.1115	57191	21619.5	8.66027	0.365741	35571.5	241.325	6.085	5938	2338.1	3599.9	680.789	19211	7620.3	11590.7	28132	10242.8	17889.2	0	0	1	0
7095319	149	2.2201	36.3346	72.1611	85	1982.47	80.6665	78684	41135.6	18.5287	0.509947	37548.4	221.794	7.34809	6755	3110.4	3644.6	807.257	31587	18918.1	12668.9	36822	18018.8	18803.2	0	0	1	0
7096320	160	2.56	23.5971	72.3222	76	1982.67	60.4087	58426	25324.5	9.89238	0.41922	33101.5	216.87	5.37535	5120	1809.6	3310.4	729.277	19633	9182.5	10450.5	30046	13248.5	16797.5	0	0	1	0
7066423	155	2.4025	27.8642	72.3722	84	2039.7	66.9437	64904	27772.2	11.5597	0.414859	37131.8	253.826	6.36986	6720	2843.1	3876.9	801.107	20966	9539.3	11426.7	33686	14462	19224	0	1	0	0
7064413	163.5	2.67322	42.2615	72.375	131	2215.54	112.975	110759	56075.6	20.9768	0.496356	54683.4	136.311	7.69082	8669	5283.3	3385.7	1072.42	35572	18398.4	17173.6	62526	31358.7	31167.3	1	1	1	1
7042217	158.75	2.52016	31.809	72.4583	108	2314.58	80.1636	77849	39257.4	15.5774	0.489716	38591.6	261.509	6.43532	7022	3279	3743	933.652	26000	13525	12475	41150	21115	20035	0	0	1	0
7045225	155	2.4025	29.0239	72.4694	101	2211.84	69.7298	67518	32615.2	13.5755	0.467737	34902.8	273.52	6.06993	8854	4933.5	3920.5	832.102	21149	10486.5	10662.5	33918	16198.2	17719.8	0	0	1	0
7061410	162.25	2.63251	22.5848	72.5139	77	1952.73	59.4547	57502	20763.1	7.8872	0.349225	36738.9	253.653	5.80056	6087	2445.2	3641.8	778.974	16907	5278.8	11628.2	30942	12114.2	18827.8	0	0	1	0
7103330	161	2.5921	27.7483	72.5528	92.5	1885.28	71.9263	70041	31153.4	12.0186	0.43313	38887.6	250.119	6.46021	9067	4671.6	4395.4	794.116	21399	9048.9	12350.1	35693	15897.3	19795.7	0	1	0	1
7126027	162.5	2.64062	23.2649	72.7167	75	1732.87	61.4339	59701	20094.6	7.60979	0.327093	39606.4	236.404	6.72833	6469	2524.7	3944.3	685.524	21333	7510.3	13822.7	28272	9318.9	18953.1	0	0	1	0
7086307	159.5	2.54402	36.2789	72.7361	93	2424.53	92.2945	89870	46989.3	18.4705	0.509123	42880.7	308.171	7.24844	8623	4061.5	4561.5	1024.55	34056	20177.3	13878.7	43564	21635.9	21928.1	0	0	1	0
7069440	160.5	2.57603	27.5081	72.7472	73	2837.59	70.8616	68024	31451.2	12.2092	0.44384	36572.8	328.1	6.03216	7113	2863.7	4249.3	1140.69	26490	15200.3	11289.7	30684	12364.4	18319.6	0	0	1	0
7100312	146.5	2.14622	23.7153	72.8139	79	1780.44	50.8984	49118	17939.8	8.35877	0.352463	31178.2	210.868	5.45111	4148	1377	2771	616.262	15657	6728.7	8928.3	25842	9096	16746	0	0	1	0
7079305	158	2.4964	26.2538	72.9083	82	2415.92	65.5399	63124	29442.9	11.7941	0.449236	33681.1	283.139	5.70249	5726	2373.1	3352.9	932.146	22121	11238.2	10882.8	31721	14750.3	16970.7	0	1	0	0
7024270	150	2.25	30.7681	73.025	85	2519.17	69.2282	66709	32234.7	14.3265	0.46563	34474.3	299.852	6.02933	6980	3320.9	3659.1	931.725	19441	9534.1	9906.9	36522	18142.1	18379.9	0	0	1	0
7002057	152.5	2.32563	33.2292	73.0361	96.5	2142.73	77.2787	75136	39361.2	16.925	0.509341	35774.8	286.327	6.76184	11599	6921.9	4677.1	769.478	23333	12284.6	11048.4	36447	18637.1	17809.9	0	1	0	0
7130303	160	2.56	21.7084	73.1139	79	1488.48	55.5735	54085	22425.8	8.76008	0.403534	31659.2	153.272	4.71234	4835	2029.6	2805.4	507.638	17307	8048.8	9258.2	28168	11637.5	16530.5	0	0	1	0
7038206	147	2.1609	21.9274	73.2083	78	1484.86	47.3829	45898	16971.2	7.85376	0.358172	28926.8	201.647	5.32523	4396	1567	2829	497.72	12601	3922.7	8678.3	25418	10632.8	14785.2	0	1	1	1
7056247	159.5	2.54402	26.4035	73.25	82	1629.13	67.1711	65542	28590.4	11.2383	0.425635	36951.6	195.356	6.4304	6303	2628.1	3674.9	709.036	24007	11322.8	12684.2	31463	13445.3	18017.7	0	1	0	0
7025277	163	2.6569	20.9068	73.275	79	1807.35	55.5473	53740	18126.9	6.82258	0.326332	35613.1	202.986	5.79901	5380	1990.4	3389.6	744.18	18605	6587.2	12017.8	26168	8938.2	17229.8	0	0	1	0
7063411	165.75	2.74731	26.0075	73.2806	85	1917.62	71.4506	69533	30917.3	11.2537	0.432709	38615.7	239.265	5.52268	7307	3504.4	3802.6	754.288	20541	9171.1	11369.9	38516	17257.7	21258.3	0	1	0	0
7075434	156.5	2.44923	29.133	73.4833	83	2110.37	71.3534	69243	31477.1	12.8519	0.441144	37765.9	279.798	7.01018	8676	4204.2	4471.8	843.544	24976	12278.3	12697.7	31692	13879.2	17812.8	0	1	1	1
7041216	164	2.6896	22.7555	73.4944	78	2059.13	61.2031	59144	21506.4	7.99613	0.351394	37637.6	300.138	5.85812	6555	2762.6	3792.4	775.866	18127	6163.4	11963.6	31259	12034.1	19224.9	0	0	1	0
7021150	157	2.4649	27.4183	73.525	90	2373.26	67.5833	65210	27321.2	11.0841	0.40426	37888.8	297.156	6.50055	7486	3027.6	4458.4	896.812	20160	8595.2	11564.8	34203	14528	19675	0	1	0	0
7070432	158.5	2.51222	26.6052	73.6139	77	2763.32	66.8383	64075	30757.3	12.2431	0.460175	33317.7	276.921	5.60881	5663	2044.1	3618.9	1108.72	25164	14692.3	10471.7	29471	13146.2	16324.8	0	0	1	0
7077314	162	2.6244	22.2563	73.6778	70	2257.46	58.4095	56152	21514.7	8.19795	0.368343	34637.3	235.663	5.44604	5010	1714.2	3295.8	829.931	19083	8086.2	10996.8	28308	10819.3	17488.7	0	1	0	0
7071302	156.5	2.44923	21.9505	73.8889	75	1496.65	53.7617	52265	19655.8	8.02531	0.36561	32609.2	185.103	5.17274	5239	2405.2	2833.8	556.9	16228	6392.6	9835.4	27304	10273.3	17030.7	0	0	1	0
7053239	155	2.4025	30.8257	73.975	105	2080.72	74.0587	71978	34136.6	14.2088	0.46094	37841.4	222.784	6.70793	6592	2920.3	3671.7	825.002	25973	13528.9	12444.1	34435	16459.6	17975.4	0	0	1	0
7033036	169	2.8561	28.7695	74.0361	88	2418.67	82.1687	79750	41666.2	14.5885	0.507081	38083.8	308.212	5.48017	9181	4804.4	4376.6	907.46	26294	15018.7	11275.3	40460	20731	19729	0	0	1	0
7074304	165	2.7225	23.3296	74.0972	83	2138.84	63.5148	61376	20679.8	7.59589	0.32559	40696.2	277.346	6.08426	6447	2202.2	4244.8	794.621	18369	6049.4	12319.6	32742	11547.2	21194.8	0	1	1	1
7015364	165	2.7225	29.243	74.1472	93	2308.18	79.6142	77306	35203.5	12.9306	0.442176	42102.5	347.772	7.19875	10227	4851.4	5375.6	1004.56	25506	11283	14223	38038	18020.4	20017.6	0	1	0	0
7055244	155	2.4025	20.0396	74.2139	68	2073.03	48.145	46072	12475.4	5.19267	0.259121	33596.6	265.375	6.27047	5463	1513.2	3949.8	700.077	15474	4359	11115	21480	5862.1	15617.9	0	0	0	0
7121327	155	2.4025	27.2907	74.25	96	1840.82	65.5658	63725	22886.2	9.52599	0.349057	40838.8	246.451	7.07958	7730	3287.9	4442.1	717.76	19322	6755.4	12566.6	33039	11686.3	21352.7	1	0	1	1
7012466	154	2.3716	26.9377	74.275	70	2446.49	63.8855	61439	30424.8	12.8288	0.47624	31014.2	303.023	5.3221	6182	3112.8	3069.2	926.406	21492	11939.3	9552.7	30167	14377	15790	0	1	1	1
7051235	160.5	2.57603	29.1098	74.2833	90	2156.56	74.9876	72831	32090.2	12.4573	0.42794	40740.8	241.419	6.48449	8210	4329.2	3880.8	910.546	21933	9109.6	12823.4	38988	17352.1	21635.9	0	0	1	0
7029011	161.5	2.60823	27.4915	74.4056	81	3036.93	71.7039	68667	27909.3	10.7005	0.38923	40757.7	386.066	6.80605	8104	3211.6	4892.4	1112.29	21825	8965.7	12859.3	34488	14696.8	19791.2	0	0	1	0
7059417	154	2.3716	22.6089	74.5278	70	1931.33	53.6193	51688	19164.3	8.08075	0.357414	32523.7	207.223	5.52534	4403	1305	3098	721.705	17852	7846.1	10005.9	25889	9128.3	16760.7	0	1	0	0
7028005	164	2.6896	23.0951	74.5444	80	2192.58	62.1166	59924	21144	7.86139	0.340392	38780	300.629	5.99874	6860	2881.4	3978.6	843.587	18499	6343.4	12155.6	30804	10946.3	19857.7	0	1	1	1
7076444	161	2.5921	21.7445	74.6333	78	1794.84	56.3638	54569	21355.3	8.23861	0.378883	33213.7	237.431	5.51352	6544	2863.9	3680.1	604.593	17219	6607.5	10611.5	27385	11116.3	16268.7	0	1	0	0
7010198	152.5	2.32563	23.2021	74.7917	78	1670.34	53.9593	52289	16759.9	7.20662	0.310602	35529.1	200.955	5.98802	4395	1358	3037	664.498	15147	4258.1	10888.9	29330	10367.5	18962.5	0	1	0	0
7127002	154	2.3716	29.646	74.7917	86	2367.51	70.3085	67941	28358.4	11.9575	0.403342	39582.6	311.293	7.59584	6672	2425.6	4246.4	899.219	26467	12699.1	13767.9	30944	12254.4	18689.6	0	1	1	1
7114335	149	2.2201	30.4437	74.8111	100	2108.06	67.5881	65480	28870.7	13.0042	0.427157	36609.3	276.79	6.8805	7738	3524.1	4213.9	772.194	19514	8452.5	11061.5	34467	15495.7	18971.3	0	0	1	0
7089338	155	2.4025	26.3504	74.925	84	2359.93	63.3069	60947	28790.1	11.9834	0.45477	32156.9	239.294	5.42114	5342	2414.2	2927.8	961.999	22519	12422.5	10096.5	29557	13090.2	16466.8	0	1	0	0
7097311	164.5	2.70602	22.1608	74.95	78	2436.72	59.9677	57531	20157.9	7.44927	0.336146	37373.1	341.819	5.53875	5698	2206.7	3491.3	954.89	18221	6724.3	11496.7	30027	10339.6	19687.4	0	1	0	0
7044224	157	2.4649	26.7342	74.9556	84	2543.2	65.8972	63354	29167.2	11.833	0.442617	34186.8	255	5.3547	5422	2312.4	3109.6	975.777	21613	11523.8	10089.2	32838	14453.6	18384.4	0	1	0	0
7083446	156	2.4336	25.0367	74.9611	77	2155.31	60.9293	58774	24452.8	10.048	0.401331	34321.2	280.86	5.99437	5555	2054.4	3500.6	869.946	20677	9589.7	11087.3	29258	11937.5	17320.5	0	1	1	1
7129227	160.25	2.56801	29.7626	75.0167	77	2099.49	76.4305	74331	37081.1	14.4396	0.485161	37249.9	270.78	6.82872	12484	7855.4	4628.6	866.869	28062	15154.4	12907.6	30251	13051.7	17199.3	0	0	1	0
7098328	166	2.7556	25.124	75.4917	86	2182.62	69.2316	67049	23890.6	8.66984	0.345082	43158.4	290.75	6.93784	8043	2664.5	5160.5	973.708	25616	11658.6	13957.4	29660	7996	22777	0	1	0	0
7026300	156.5	2.44923	24.0059	75.5667	78	1691.97	58.796	57104	22225.1	9.07434	0.378004	34878.9	207.268	5.861	5198	1946.4	3251.6	669.937	19496	8392.7	11103.3	28871	11031.7	17839.3	0	1	0	0
7106323	155.5	2.41803	26.8849	75.6056	86	2052.38	65.0084	62956	28959.7	11.9766	0.445476	33996.3	263.778	5.28729	6068	2565.6	3502.4	791.775	19264	9981.6	9282.4	34104	15375.6	18728.4	0	0	1	0
7001053	161.5	2.60823	25.7916	75.675	84	2546.28	67.2703	64724	25522.2	9.78528	0.379398	39201.8	322.519	6.14728	7294	2634.6	4659.4	932.635	18463	7088.9	11374.1	35163	14525.7	20637.3	0	0	1	0
7087337	154	2.3716	29.9379	75.6944	96	2039.76	71.0008	68961	31444.2	13.2586	0.442871	37516.8	277.422	6.4166	8472	4340.1	4131.9	790.369	21155	10069.3	11085.7	35336	15767.6	19568.4	1	0	1	1
7111362	167	2.7889	27.9099	75.8389	92	2036.06	77.8381	75802	34401.5	12.3352	0.441962	41400.5	222.086	6.1672	7580	3603.4	3976.6	778.021	22382	9158.9	13223.1	42087	20486.9	21600.1	0	1	0	0
7046226	160	2.56	25.0329	75.8972	93	1854.27	64.0843	62230	24213.1	9.45824	0.377832	38016.9	205.773	6.53359	6702	2470.8	4231.2	720.566	24487	11992.2	12494.8	27799	9063	18736	0	0	1	0
7090448	161	2.5921	25.9195	75.9056	87	2495.99	67.186	64690	26121.2	10.0772	0.388789	38568.8	322.3	6.51927	6911	2512.3	4398.7	1011.3	23110	10610.1	12499.9	30785	11787.9	18997.1	0	1	0	0
7058402	157.5	2.48062	29.3225	76.0167	99	2084.2	72.7382	70654	33478.4	13.496	0.460259	37175.6	231.222	6.09177	7459	3896.7	3562.3	748.127	22992	11442.9	11549.1	36614	17094.3	19519.7	0	1	1	1
7081436	159	2.5281	28.1722	76.1639	92	2394.11	71.2221	68828	27713.9	10.9623	0.389119	41114.1	344.366	6.75531	8019	3143.9	4875.1	973.12	22176	9973	12203	34855	13665.1	21189.9	0	1	0	1
7128502	166	2.7556	32.5552	76.2583	100	2397.98	89.709	87311	43116.8	15.647	0.48063	44194.2	287.025	6.54475	8684	4379.3	4304.7	960.78	29829	16099	13730	44666	21024.7	23641.3	0	0	1	0
7020103	162	2.6244	21.9949	76.2639	79	2122.49	57.7235	55601	16128.5	6.1456	0.27941	39472.5	248.206	6.24268	5889	1643.6	4245.4	801.925	17824	5686.1	12137.9	28390	7950.9	20439.1	0	0	1	0
7043220	153	2.3409	26.0168	76.6861	87	1935.66	60.9027	58967	18730.9	8.00158	0.307555	40236.1	254.699	6.55282	6311	2563.1	3747.9	722.107	16101	4509.4	11591.6	32753	10488.8	22264.2	0	1	0	0
7093317	155	2.4025	26.4138	76.7306	84	2094.04	63.459	61365	26614.5	11.0778	0.419396	34750.5	260.779	6.10381	6236	2517.3	3718.7	829.414	19821	8875.3	10945.7	31311	13825.7	17485.3	0	1	1	1
7065415	166	2.7556	23.552	76.9556	73	2004.76	64.8998	62895	30820.7	11.1848	0.474897	32074.3	197.37	4.80052	5205	1993	3212	831.999	23918	13901.7	10016.3	30394	14060.2	16333.8	0	1	0	0
7113334	158	2.4964	31.7278	77.0361	94	2315.36	79.2054	76890	38229.1	15.3137	0.482658	38660.9	259.745	6.29366	7926	3998.7	3927.3	878.642	25542	13757.8	11784.2	39740	19320.4	20419.6	0	1	0	0
7034042	154.5	2.38702	22.0897	77.1389	68	1851.6	52.7286	50877	20090.5	8.41654	0.381017	30786.5	179.978	5.62181	4351	1310.1	3040.9	673.814	18782	8403.5	10378.5	24318	9638	14680	0	1	1	1
7004085	158.5	2.51222	32.6409	77.2028	91.5	2264.2	82.0012	79737	40705.8	16.2031	0.496405	39031.2	279.753	6.68551	12317	7458.5	4858.5	866.312	25181	13244	11937	37977	18822	19155	0	0	1	0
7116345	151.5	2.29522	32.5813	77.2028	95	1928.34	74.7813	72853	38658.9	16.8432	0.516959	34194.1	220.999	6.28139	7798	4444.2	3353.8	752.071	24818	13754.6	11063.4	36821	19296.7	17524.3	0	0	1	0
7017376	160.5	2.57603	22.8868	77.2306	83	2196.05	58.9571	56761	17030.4	6.61112	0.288861	39730.6	247.929	6.22156	5194	1389.4	3804.6	848.79	17482	5259.7	12222.3	30417	9531.4	20885.6	0	1	0	0
7003067	150	2.25	30.3033	77.4278	79	1915.54	68.1825	66267	35071.7	15.5874	0.51438	31195.3	199.578	5.574	5949	2689.5	3259.5	732.727	23960	14678	9282	33030	16762.7	16267.3	0	0	1	0
7091310	148.5	2.20522	24.3215	77.4472	75	1421.39	53.6344	52213	20255.1	9.18505	0.377651	31957.9	165.188	5.63026	4900	1896.6	3003.4	501.709	17409	7996.4	9412.6	26264	9537.6	16726.4	0	0	1	0
7011451	160	2.56	25.6061	77.6	80	2171.62	65.5516	63380	27479.1	10.734	0.419198	35900.9	262.457	5.92836	6727	2802.1	3924.9	856.722	21574	10322.3	11251.7	31468	13523.3	17944.7	0	1	0	0
7008161	159.25	2.53606	27.3766	77.7722	84.5	2221.57	69.4286	67207	29076.2	11.4651	0.418793	38130.8	263.934	6.39674	8655	4028.9	4626.1	869.099	19788	8191.6	11596.4	34953	15775.6	19177.4	0	0	1	0
7094318	152.5	2.32563	24.9356	77.8639	87	1740.93	57.9909	56250	16275.6	6.99838	0.280658	39974.4	197.396	6.52319	4976	1545.5	3430.5	719.057	17549	5809	11740	29297	8189.2	21107.8	0	1	0	0
7007157	158.5	2.51222	19.6374	78.1417	73	1353.45	49.3335	47980	17130.3	6.81878	0.347235	30849.7	174.917	5.37392	6165	2959.1	3205.9	493.748	16807	6512.4	10294.6	21785	7070	14715	0	0	1	0
7072450	162	2.6244	20.434	78.1639	68	1694.09	53.6271	51933	18281.3	6.9659	0.340897	33651.7	225.334	5.14868	5106	1760.2	3345.8	670.166	18034	7867.6	10166.4	25291	7902.7	17388.3	0	1	1	1
7115336	158.5	2.51222	27.5342	78.2944	93	2012.22	69.1722	67160	34503.1	13.7341	0.4988	32656.9	232.644	4.93972	6222	3025.4	3196.6	749.016	20811	11597.9	9213.1	36405	18570.7	17834.3	0	1	1	1
7101340	151.5	2.29522	26.084	78.4778	87	1836.74	59.8687	58032	24895	10.8464	0.415826	33137	230.084	6.06829	6282	2445.2	3836.8	648.363	16718	6626.7	10091.3	31503	14738.2	16764.8	0	1	0	0
7009163	157	2.4649	25.4526	78.6333	82	1984.12	62.7381	60754	24208.8	9.82141	0.385871	36545.2	277.44	6.07781	7606	3579.6	4026.4	718.446	18290	7335.2	10954.8	30845	12409.2	18435.8	0	1	1	1
7082445	158	2.4964	20.5078	78.6861	66	1504.69	51.1957	49691	15811.2	6.3336	0.308839	33879.8	177.65	5.11809	4470	1191	3279	521.298	16713	7215.2	9497.8	24930	6745.3	18184.7	0	0	1	0
7088349	163.5	2.67322	26.0037	78.7306	79	2170.69	69.5137	67343	25602.5	9.57738	0.368309	41740.5	230.743	6.51662	6010	1667.2	4342.8	947.123	27029	13951.4	13077.6	31064	9490.3	21573.7	0	1	0	0
7125344	155.5	2.41803	23.9381	78.7639	73	2337.01	57.883	55546	16371.6	6.77065	0.282839	39174.4	284.783	6.54327	5837	1782.4	4054.6	861.006	16792	5024.8	11767.2	29003	8769.4	20233.6	0	1	1	1
7019398	154	2.3716	28.5474	78.7861	84	2248.06	67.7031	65455	27511.6	11.6004	0.406357	37943.4	267.304	6.7839	5846	2107.3	3738.7	838.574	21417	9067	12350	34306	15265.7	19040.3	0	0	1	0
7120441	178	3.1684	32.0959	78.8306	112	2359.79	101.693	99333	47286.9	14.9245	0.464998	52046.1	189.559	6.4174	8556	4646	3910	1122.81	33197	16774.1	16422.9	52695	23828.6	28866.4	1	1	1	1
7105322	169	2.8561	26.6611	79.3056	91	2229.85	76.1469	73917	33660.1	11.7853	0.442042	40256.9	224.824	5.58734	6914	3288.8	3625.2	1002.2	25706	13373.2	12332.8	37648	16032.2	21615.8	0	1	0	0
7050233	149.5	2.23502	27.5833	79.5972	97.5	1975.42	61.6494	59674	22628.6	10.1245	0.367053	37045.4	222.839	7.08645	5332	1881.7	3450.3	696.508	23368	10979.9	12388.1	26367	9320.8	17046.2	0	1	0	0
7049230	159	2.5281	36.1616	79.6222	104.5	2258.12	91.4201	89162	44677.9	17.6725	0.48871	44484.1	273.477	6.98699	8829	4148.9	4680.1	830.395	27120	14136.3	12983.7	48908	25116.5	23791.5	0	1	1	1
7037201	165	2.7225	24.7014	79.775	84	1829.67	67.2497	65420	26523.6	9.74237	0.394405	38896.4	245.699	5.82648	8545	4338.4	4206.6	754.44	19537	7881	11656	33482	13607	19875	1	1	1	1
7085326	155.5	2.41803	25.5896	79.8	79	1653.17	61.8762	60223	27875.7	11.5283	0.450508	32347.3	183.825	5.6255	5676	2421.9	3254.1	648.565	21161	10812.5	10348.5	29872	13615.6	16256.4	0	0	1	0
7080306	155.5	2.41803	31.4954	79.8	90	2017.71	76.1567	74139	34791.8	14.3885	0.456845	39347.2	257.205	6.48624	8673	4381.6	4291.4	797.283	22852	11459.5	11392.5	39137	17984	21153	1	1	1	1
7048229	151	2.2801	23.526	79.9	81	1626.66	53.6417	52015	16965.4	7.44064	0.316273	35049.6	205.255	6.40187	4836	1526.4	3309.6	683.219	18413	7125.7	11287.3	23479	7065.1	16413.9	0	0	1	0
